# Supplementary material for: 1,3-Bis{[(4-methyl­phen­yl)sulfon­yl]­oxy}propan-2-yl 4-methyl­benzene­sulfonate
Source: Acta Crystallogr Sect E Struct Rep Online. 2012 Feb 29;68(Pt 3):o909–10. doi: 10.1107/S1600536812008227 (PMC3297952; doi:10.1107/S1600536812008227)
Supplement: Supplementary file 1 [file e-68-0o909-sup1.cif]

##############################################################################
#                                                                            #
# This CIF contains the data in a paper accepted for publication in          #
# Acta Crystallographica Section E. It conforms to the requirements of       #
# Notes for Authors for Acta Crystallographica Section E, and has been       #
# peer reviewed under the auspices of the IUCr Commission on Journals.       #
#                                                                            #
# Full details of the Crystallographic Information File format               #
# are given in the paper "The Crystallographic Information File (CIF):       #
# a New Standard Archive File for Crystallography" by S. R. Hall, F. H.      #
# Allen and I. D. Brown [Acta Cryst. (1991), A47, 655-685].                  #
#                                                                            #
# The current version of the core CIF dictionary is obtainable from          #
# ftp://ftp.iucr.org/pub/cif_core.dic.                                       #
#                                                                            #
# Software is freely available for graphical display of the structure(s)     #
# in this CIF. For information consult the CIF software page                 #
# http://www.iucr.org/resources/cif/software.                                #
#                                                                            #
# This file may be used for bona fide research purposes within the           #
# scientific community so long as proper attribution is given to the journal # 
# article from which it was obtained.                                        #
#                                                                            #
##############################################################################
data_global
_audit_creation_method     SHELXL-97
_journal_date_recd_electronic     2012-02-20
_journal_date_accepted     2012-02-23
_journal_name_full     'Acta Crystallographica, Section E'
_journal_year     2012
_journal_volume     68
_journal_issue      3
_journal_page_first     o909
_journal_page_last     o910
_journal_paper_category     QO
_journal_paper_doi     10.1107/S1600536812008227
_journal_coeditor_code     JJ2124
_publ_contact_author_name     ' Edward RT Tiekink '
_publ_contact_author_address
;
Department of Chemistry, University of Malaya,
50603 Kuala Lumpur, Malaysia
;
_publ_contact_author_email
;
edward.tiekink@gmail.com
;
_publ_contact_author_fax     ' +60 3 7967 4193 '
_publ_contact_author_phone     ' +60 3 7967 6775 '
_publ_section_title
;
1,3-Bis{[(4-methylphenyl)sulfonyl]oxy}propan-2-yl 4-methylbenzenesulfonate
;
loop_
    _publ_author_name
    _publ_author_footnote
    _publ_author_address
    'Yusof, Yusrabbil Amiyati' .
;
     Department of Chemistry
     University of Malaya
     50603 Kuala Lumpur
     Malaysia
;
    'Ariffin, Azhar'
;
Additional correspondence author, e-mail: azhar70@um.edu.my.
;
;
     Department of Chemistry
     University of Malaya
     50603 Kuala Lumpur
     Malaysia
;
    'Abu Hassan, Hazimah' .
;
Malaysian Palm Oil Board
Bandar Baru Bangi
43000 Bangi
Malaysia
;
    'Ng, Seik Weng' .
;
Department of Chemistry, University of Malaya,
50603 Kuala Lumpur, Malaysia
and
Chemistry Department, Faculty of
Science, King Abdulaziz University, PO Box 80203 Jeddah, Saudi Arabia
;
    'Tiekink, Edward R. T.' .
;
Department of Chemistry
University of Malaya
50603 Kuala Lumpur
Malaysia
;
data_I
_audit_creation_method     SHELXL-97
_chemical_name_systematic
;
1,3-Bis{[(4-methylphenyl)sulfonyl]oxy}propan-2-yl 4-methylbenzenesulfonate
;
_chemical_name_common     ?
_chemical_formula_moiety     'C24 H26 O9 S3'
_chemical_formula_sum     'C24 H26 O9 S3'
_chemical_formula_iupac     'C24 H26 O9 S3'
_chemical_formula_weight     554.63
_chemical_melting_point     ?
_symmetry_cell_setting     triclinic
_symmetry_space_group_name_H-M     'P -1'
_symmetry_space_group_name_Hall     '-P 1'
loop_
    _symmetry_equiv_pos_as_xyz
    'x, y, z'
    '-x, -y, -z'
_cell_length_a     7.6887(3)
_cell_length_b     12.9635(5)
_cell_length_c     13.6887(5)
_cell_angle_alpha     98.943(3)
_cell_angle_beta     100.292(3)
_cell_angle_gamma     105.174(3)
_cell_volume     1265.91(8)
_cell_formula_units_Z     2
_cell_measurement_reflns_used     5203
_cell_measurement_theta_min     3.3557
_cell_measurement_theta_max     76.0412
_cell_measurement_temperature     100(2)
_exptl_crystal_description     prism
_exptl_crystal_colour     colorless
_exptl_crystal_size_max     0.35
_exptl_crystal_size_mid     0.30
_exptl_crystal_size_min     0.25
_exptl_crystal_density_diffrn     1.455
_exptl_crystal_density_meas     ?
_exptl_crystal_density_method     'not measured'
_exptl_crystal_F_000     580
_exptl_absorpt_coefficient_mu     3.131
_exptl_absorpt_correction_type     multi-scan
_exptl_absorpt_process_details     '(CrysAlis PRO; Agilent, 2011)'
_exptl_absorpt_correction_T_min     0.4070
_exptl_absorpt_correction_T_max     0.5082
_diffrn_ambient_temperature     100(2)
_diffrn_radiation_type     CuK\a
_diffrn_radiation_wavelength     1.54184
_diffrn_radiation_source     'SuperNova (Mo) X-ray Source'
_diffrn_radiation_monochromator     Mirror
_diffrn_measurement_device_type
                  'Agilent SuperNova Dual diffractometer with an Atlas detector'
_diffrn_measurement_method     '\w scan'
_diffrn_detector_area_resol_mean     10.4041
_diffrn_reflns_number     9241
_diffrn_reflns_av_R_equivalents     0.0176
_diffrn_reflns_av_sigmaI/netI     0.0221
_diffrn_reflns_theta_min     3.36
_diffrn_reflns_theta_max     76.23
_diffrn_reflns_theta_full     76.23
_diffrn_measured_fraction_theta_max     0.977
_diffrn_measured_fraction_theta_full     0.977
_diffrn_reflns_limit_h_min     -9
_diffrn_reflns_limit_h_max     7
_diffrn_reflns_limit_k_min     -13
_diffrn_reflns_limit_k_max     16
_diffrn_reflns_limit_l_min     -16
_diffrn_reflns_limit_l_max     17
_diffrn_standards_number     0
_diffrn_standards_interval_count     0
_diffrn_standards_interval_time     0
_diffrn_standards_decay_%     0
_reflns_number_total     5191
_reflns_number_gt     4801
_reflns_threshold_expression     I>2\s(I)
_refine_ls_structure_factor_coef     Fsqd
_refine_ls_matrix_type     full
_refine_ls_R_factor_all     0.0381
_refine_ls_R_factor_gt     0.0353
_refine_ls_wR_factor_gt     0.0970
_refine_ls_wR_factor_ref     0.0997
_refine_ls_goodness_of_fit_ref     1.060
_refine_ls_restrained_S_all     1.066
_refine_ls_number_reflns     5191
_refine_ls_number_parameters     363
_refine_ls_number_restraints     22
_refine_ls_hydrogen_treatment     constr
_refine_ls_weighting_scheme     calc
_refine_ls_weighting_details
         'calc w=1/[\s^2^(Fo^2^)+(0.0582P)^2^+0.5065P] where P=(Fo^2^+2Fc^2^)/3'
_atom_sites_solution_hydrogens     geom
_atom_sites_solution_primary     direct
_atom_sites_solution_secondary     difmap
_refine_ls_shift/su_max     0.001
_refine_ls_shift/su_mean     0.001
_refine_diff_density_max     0.443
_refine_diff_density_min     -0.526
_refine_ls_extinction_method     none
_refine_ls_extinction_coef     ?
loop_
    _atom_type_symbol
    _atom_type_description
    _atom_type_scat_dispersion_real
    _atom_type_scat_dispersion_imag
    _atom_type_scat_source
    'C' 'C' 0.0181 0.0091
                         'International Tables Vol C Tables 4.2.6.8 and 6.1.1.4'
    'H' 'H' 0.0000 0.0000
                         'International Tables Vol C Tables 4.2.6.8 and 6.1.1.4'
    'O' 'O' 0.0492 0.0322
                         'International Tables Vol C Tables 4.2.6.8 and 6.1.1.4'
    'S' 'S' 0.3331 0.5567
                         'International Tables Vol C Tables 4.2.6.8 and 6.1.1.4'
_computing_data_collection     'CrysAlis PRO (Agilent, 2011)'
_computing_cell_refinement     'CrysAlis PRO (Agilent, 2011)'
_computing_data_reduction     'CrysAlis PRO (Agilent, 2011)'
_computing_structure_solution     'SHELXS97 (Sheldrick, 2008)'
_computing_structure_refinement     'SHELXL97 (Sheldrick, 2008)'
_computing_molecular_graphics
                      'ORTEP-3 (Farrugia, 1997) and DIAMOND (Brandenburg, 2006)'
_computing_publication_material     'publCIF (Westrip, 2010)'
loop_
    _atom_site_type_symbol
    _atom_site_label
    _atom_site_fract_x
    _atom_site_fract_y
    _atom_site_fract_z
    _atom_site_U_iso_or_equiv
    _atom_site_adp_type
    _atom_site_calc_flag
    _atom_site_refinement_flags
    _atom_site_occupancy
    _atom_site_symmetry_multiplicity
    _atom_site_disorder_assembly
    _atom_site_disorder_group
    S S1 0.49448(5) 0.37561(3) 0.65879(3) 0.02049(11) Uani d . 1 1 . .
    S S2 0.51107(6) 0.76065(4) 0.89915(3) 0.02057(14) Uani d PD 0.9178(19) 1 A 1
    O O4 0.40477(17) 0.66335(10) 0.80445(9) 0.0204(3) Uani d PD 0.9178(19) 1 A 1
    O O5 0.46255(18) 0.71611(11) 0.98305(10) 0.0256(3) Uani d PD 0.9178(19) 1 A
                                                                               1
    O O6 0.70049(18) 0.79885(12) 0.89449(10) 0.0289(3) Uani d PD 0.9178(19) 1 A
                                                                               1
    S S2' 0.5610(6) 0.8258(4) 0.8805(3) 0.02057(14) Uani d PD 0.08 1 A 2
    O O4' 0.5398(17) 0.7696(8) 0.7667(6) 0.0204(3) Uani d PD 0.08 1 A 2
    O O5' 0.497(2) 0.7436(11) 0.9354(11) 0.0256(3) Uani d PD 0.08 1 A 2
    O O6' 0.7505(13) 0.8922(11) 0.9127(10) 0.0289(3) Uani d PD 0.08 1 A 2
    C C11 0.4061(3) 0.86328(16) 0.88221(14) 0.0214(4) Uani d PD 0.9178(19) 1 A 1
    C C12 0.5056(3) 0.96078(18) 0.86304(14) 0.0258(4) Uani d PD 0.9178(19) 1 A 1
    H H12 0.6311 0.9727 0.8590 0.031 Uiso calc PR 0.9178(19) 1 A 1
    C C13 0.4191(3) 1.04095(18) 0.84975(15) 0.0294(4) Uani d PD 0.9178(19) 1 A 1
    H H13 0.4862 1.1078 0.8361 0.035 Uiso calc PR 0.9178(19) 1 A 1
    C C14 0.2354(3) 1.02465(17) 0.85616(16) 0.0282(4) Uani d PD 0.9178(19) 1 A 1
    C C15 0.1377(5) 0.92566(19) 0.8755(3) 0.0283(6) Uani d PD 0.9178(19) 1 A 1
    H H15 0.0120 0.9134 0.8794 0.034 Uiso calc PR 0.9178(19) 1 A 1
    C C16 0.2227(3) 0.8451(2) 0.8892(3) 0.0258(5) Uani d PD 0.9178(19) 1 A 1
    H H16 0.1563 0.7783 0.9031 0.031 Uiso calc PR 0.9178(19) 1 A 1
    C C17 0.1398(4) 1.11140(18) 0.83952(17) 0.0377(5) Uani d PD 0.9178(19) 1 A 1
    H H17A 0.1399 1.1537 0.9054 0.057 Uiso calc PR 0.9178(19) 1 A 1
    H H17B 0.0119 1.0761 0.8008 0.057 Uiso calc PR 0.9178(19) 1 A 1
    H H17C 0.2061 1.1604 0.8016 0.057 Uiso calc PR 0.9178(19) 1 A 1
    C C11' 0.418(3) 0.9037(19) 0.8732(19) 0.0214(4) Uani d PD 0.08 1 A 2
    C C12' 0.478(3) 1.008(2) 0.8559(18) 0.0258(4) Uani d PD 0.08 1 A 2
    H H12' 0.6025 1.0353 0.8506 0.031 Uiso calc PR 0.0822(19) 1 A 2
    C C13' 0.366(3) 1.0741(18) 0.8462(19) 0.0294(4) Uani d PD 0.08 1 A 2
    H H13' 0.4131 1.1435 0.8308 0.035 Uiso calc PR 0.0822(19) 1 A 2
    C C14' 0.186(3) 1.0435(19) 0.858(2) 0.0282(4) Uani d PD 0.08 1 A 2
    C C15' 0.133(5) 0.942(3) 0.888(5) 0.0283(6) Uani d PD 0.08 1 A 2
    H H15' 0.0250 0.9251 0.9139 0.034 Uiso calc PR 0.0822(19) 1 A 2
    C C16' 0.231(4) 0.869(2) 0.880(4) 0.0258(5) Uani d PD 0.08 1 A 2
    H H16' 0.1739 0.7942 0.8799 0.031 Uiso calc PR 0.0822(19) 1 A 2
    C C17' 0.056(4) 1.114(2) 0.863(2) 0.0377(5) Uani d PD 0.08 1 A 2
    H H17D 0.1152 1.1862 0.8505 0.057 Uiso calc PR 0.0822(19) 1 A 2
    H H17E 0.0267 1.1227 0.9297 0.057 Uiso calc PR 0.0822(19) 1 A 2
    H H17F -0.0591 1.0787 0.8103 0.057 Uiso calc PR 0.0822(19) 1 A 2
    S S3 -0.00968(5) 0.71736(3) 0.58851(3) 0.02206(11) Uani d . 1 1 . .
    O O1 0.43925(15) 0.48154(9) 0.69633(9) 0.0210(2) Uani d . 1 1 . .
    O O2 0.52903(18) 0.37663(11) 0.55959(9) 0.0296(3) Uani d . 1 1 . .
    O O3 0.35248(16) 0.28856(10) 0.67462(10) 0.0288(3) Uani d . 1 1 . .
    O O7 0.16164(16) 0.70724(10) 0.66600(9) 0.0237(2) Uani d . 1 1 . .
    O O8 -0.11727(17) 0.75505(11) 0.65271(11) 0.0308(3) Uani d . 1 1 . .
    O O9 -0.08818(17) 0.61688(10) 0.51449(10) 0.0304(3) Uani d . 1 1 . .
    C C1 0.5531(2) 0.58641(13) 0.68525(13) 0.0223(3) Uani d . 1 1 A .
    H H1A 0.5740 0.5812 0.6156 0.027 Uiso calc R 1 1 . .
    H H1B 0.6747 0.6093 0.7342 0.027 Uiso calc R 1 1 . .
    C C2 0.4473(2) 0.66703(14) 0.70636(12) 0.0230(3) Uani d D 1 1 . .
    H H2 0.5262 0.7423 0.7078 0.028 Uiso calc PR 0.9178(19) 1 A 1
    H H2' 0.3914 0.6346 0.7594 0.028 Uiso calc PR 0.0822(19) 1 A 2
    C C3 0.2684(2) 0.64029(14) 0.62715(12) 0.0220(3) Uani d . 1 1 A .
    H H3A 0.2944 0.6568 0.5621 0.026 Uiso calc R 1 1 . .
    H H3B 0.1993 0.5618 0.6154 0.026 Uiso calc R 1 1 . .
    C C4 0.7047(2) 0.39166(13) 0.74391(12) 0.0201(3) Uani d . 1 1 . .
    C C5 0.8713(2) 0.44346(14) 0.72137(14) 0.0258(3) Uani d . 1 1 . .
    H H5 0.8721 0.4721 0.6616 0.031 Uiso calc R 1 1 . .
    C C6 1.0356(2) 0.45229(15) 0.78773(15) 0.0296(4) Uani d . 1 1 . .
    H H6 1.1499 0.4873 0.7729 0.036 Uiso calc R 1 1 . .
    C C7 1.0371(2) 0.41095(14) 0.87563(15) 0.0294(4) Uani d . 1 1 . .
    C C8 0.8685(3) 0.36109(16) 0.89672(15) 0.0328(4) Uani d . 1 1 . .
    H H8 0.8677 0.3331 0.9568 0.039 Uiso calc R 1 1 . .
    C C9 0.7014(2) 0.35129(15) 0.83185(14) 0.0271(4) Uani d . 1 1 . .
    H H9 0.5871 0.3176 0.8474 0.033 Uiso calc R 1 1 . .
    C C10 1.2193(3) 0.41970(18) 0.94442(19) 0.0421(5) Uani d . 1 1 . .
    H H10A 1.2981 0.4959 0.9616 0.063 Uiso calc R 1 1 . .
    H H10B 1.2813 0.3732 0.9096 0.063 Uiso calc R 1 1 . .
    H H10C 1.1971 0.3958 1.0068 0.063 Uiso calc R 1 1 . .
    C C18 0.0922(2) 0.82229(13) 0.53146(12) 0.0198(3) Uani d . 1 1 . .
    C C19 0.1481(2) 0.92984(13) 0.58581(13) 0.0230(3) Uani d . 1 1 . .
    H H19 0.1269 0.9462 0.6520 0.028 Uiso calc R 1 1 . .
    C C20 0.2351(2) 1.01301(14) 0.54257(14) 0.0261(3) Uani d . 1 1 . .
    H H20 0.2727 1.0867 0.5792 0.031 Uiso calc R 1 1 . .
    C C21 0.2679(2) 0.98960(15) 0.44573(14) 0.0269(4) Uani d . 1 1 . .
    C C22 0.2096(3) 0.88154(16) 0.39294(14) 0.0299(4) Uani d . 1 1 . .
    H H22 0.2310 0.8649 0.3269 0.036 Uiso calc R 1 1 . .
    C C23 0.1207(3) 0.79717(15) 0.43453(13) 0.0273(4) Uani d . 1 1 . .
    H H23 0.0803 0.7236 0.3973 0.033 Uiso calc R 1 1 . .
    C C24 0.3618(3) 1.08080(18) 0.39891(17) 0.0371(4) Uani d . 1 1 . .
    H H24A 0.4166 1.1482 0.4513 0.056 Uiso calc R 1 1 . .
    H H24B 0.2704 1.0923 0.3452 0.056 Uiso calc R 1 1 . .
    H H24C 0.4592 1.0610 0.3698 0.056 Uiso calc R 1 1 . .
loop_
    _atom_site_aniso_label
    _atom_site_aniso_U_11
    _atom_site_aniso_U_22
    _atom_site_aniso_U_33
    _atom_site_aniso_U_12
    _atom_site_aniso_U_13
    _atom_site_aniso_U_23
    S1 0.01969(19) 0.01871(19) 0.0219(2) 0.00439(15) 0.00552(14) 0.00246(14)
    S2 0.0209(2) 0.0224(2) 0.0183(2) 0.00569(16) 0.00477(16) 0.00529(16)
    O4 0.0244(6) 0.0206(6) 0.0175(6) 0.0059(5) 0.0077(5) 0.0059(5)
    O5 0.0321(7) 0.0287(7) 0.0184(6) 0.0096(6) 0.0073(5) 0.0090(5)
    O6 0.0200(6) 0.0320(7) 0.0309(7) 0.0038(5) 0.0038(5) 0.0053(6)
    S2' 0.0209(2) 0.0224(2) 0.0183(2) 0.00569(16) 0.00477(16) 0.00529(16)
    O4' 0.0244(6) 0.0206(6) 0.0175(6) 0.0059(5) 0.0077(5) 0.0059(5)
    O5' 0.0321(7) 0.0287(7) 0.0184(6) 0.0096(6) 0.0073(5) 0.0090(5)
    O6' 0.0200(6) 0.0320(7) 0.0309(7) 0.0038(5) 0.0038(5) 0.0053(6)
    C11 0.0262(9) 0.0190(9) 0.0185(8) 0.0058(8) 0.0054(6) 0.0032(7)
    C12 0.0289(9) 0.0231(10) 0.0230(9) 0.0040(9) 0.0067(7) 0.0032(7)
    C13 0.0390(12) 0.0195(10) 0.0260(9) 0.0042(8) 0.0044(8) 0.0051(8)
    C14 0.0389(12) 0.0232(10) 0.0186(8) 0.0117(8) -0.0028(9) -0.0001(7)
    C15 0.0279(9) 0.0284(12) 0.0260(16) 0.0091(9) 0.0026(8) 0.0015(13)
    C16 0.0246(8) 0.0254(13) 0.0268(11) 0.0053(9) 0.0063(7) 0.0069(10)
    C17 0.0491(14) 0.0290(10) 0.0318(11) 0.0166(10) -0.0024(9) 0.0021(8)
    C11' 0.0262(9) 0.0190(9) 0.0185(8) 0.0058(8) 0.0054(6) 0.0032(7)
    C12' 0.0289(9) 0.0231(10) 0.0230(9) 0.0040(9) 0.0067(7) 0.0032(7)
    C13' 0.0390(12) 0.0195(10) 0.0260(9) 0.0042(8) 0.0044(8) 0.0051(8)
    C14' 0.0389(12) 0.0232(10) 0.0186(8) 0.0117(8) -0.0028(9) -0.0001(7)
    C15' 0.0279(9) 0.0284(12) 0.0260(16) 0.0091(9) 0.0026(8) 0.0015(13)
    C16' 0.0246(8) 0.0254(13) 0.0268(11) 0.0053(9) 0.0063(7) 0.0069(10)
    C17' 0.0491(14) 0.0290(10) 0.0318(11) 0.0166(10) -0.0024(9) 0.0021(8)
    S3 0.01781(19) 0.0201(2) 0.0277(2) 0.00455(14) 0.00356(15) 0.00722(15)
    O1 0.0194(5) 0.0187(5) 0.0269(6) 0.0051(4) 0.0098(4) 0.0065(4)
    O2 0.0333(7) 0.0351(7) 0.0205(6) 0.0119(5) 0.0077(5) 0.0015(5)
    O3 0.0222(6) 0.0202(6) 0.0395(7) 0.0006(5) 0.0050(5) 0.0051(5)
    O7 0.0247(6) 0.0274(6) 0.0212(6) 0.0126(5) 0.0034(4) 0.0055(5)
    O8 0.0252(6) 0.0324(7) 0.0424(7) 0.0118(5) 0.0156(5) 0.0157(6)
    O9 0.0252(6) 0.0183(6) 0.0396(7) 0.0018(5) -0.0047(5) 0.0041(5)
    C1 0.0182(7) 0.0203(8) 0.0282(8) 0.0037(6) 0.0061(6) 0.0071(6)
    C2 0.0240(8) 0.0219(8) 0.0228(8) 0.0073(6) 0.0046(6) 0.0043(6)
    C3 0.0233(8) 0.0237(8) 0.0217(8) 0.0110(6) 0.0047(6) 0.0067(6)
    C4 0.0186(7) 0.0178(7) 0.0240(8) 0.0056(6) 0.0056(6) 0.0035(6)
    C5 0.0242(8) 0.0235(8) 0.0318(9) 0.0063(7) 0.0120(7) 0.0071(7)
    C6 0.0217(8) 0.0249(8) 0.0428(10) 0.0054(7) 0.0114(7) 0.0069(7)
    C7 0.0239(8) 0.0223(8) 0.0393(10) 0.0086(7) 0.0012(7) 0.0027(7)
    C8 0.0331(9) 0.0344(10) 0.0337(10) 0.0113(8) 0.0065(8) 0.0145(8)
    C9 0.0253(8) 0.0278(8) 0.0297(9) 0.0054(7) 0.0099(7) 0.0104(7)
    C10 0.0300(10) 0.0362(11) 0.0558(13) 0.0129(8) -0.0044(9) 0.0083(9)
    C18 0.0170(7) 0.0202(7) 0.0213(7) 0.0056(6) 0.0020(6) 0.0049(6)
    C19 0.0214(7) 0.0221(8) 0.0228(8) 0.0037(6) 0.0055(6) 0.0015(6)
    C20 0.0225(8) 0.0199(8) 0.0345(9) 0.0047(6) 0.0067(7) 0.0045(7)
    C21 0.0230(8) 0.0307(9) 0.0342(9) 0.0131(7) 0.0096(7) 0.0155(7)
    C22 0.0369(9) 0.0356(10) 0.0243(8) 0.0171(8) 0.0119(7) 0.0107(7)
    C23 0.0338(9) 0.0236(8) 0.0240(8) 0.0116(7) 0.0040(7) 0.0019(6)
    C24 0.0329(10) 0.0400(11) 0.0500(12) 0.0156(8) 0.0172(9) 0.0267(9)
loop_
    _geom_bond_atom_site_label_1
    _geom_bond_atom_site_label_2
    _geom_bond_site_symmetry_2
    _geom_bond_distance
    _geom_bond_publ_flag
    S1 O3 . 1.4241(13) ?
    S1 O2 . 1.4309(12) ?
    S1 O1 . 1.5792(11) ?
    S1 C4 . 1.7574(16) ?
    S2 O5 . 1.4276(13) ?
    S2 O6 . 1.4268(14) ?
    S2 O4 . 1.5853(13) ?
    S2 C11 . 1.751(2) ?
    O4 C2 . 1.4424(19) ?
    S2' O5' . 1.432(9) ?
    S2' O6' . 1.433(8) ?
    S2' O4' . 1.573(7) ?
    S2' C11' . 1.68(2) ?
    O4' C2 . 1.382(8) ?
    C11 C12 . 1.386(3) ?
    C11 C16 . 1.391(3) ?
    C12 C13 . 1.390(3) ?
    C12 H12 . 0.9500 ?
    C13 C14 . 1.393(3) ?
    C13 H13 . 0.9500 ?
    C14 C15 . 1.398(3) ?
    C14 C17 . 1.519(3) ?
    C15 C16 . 1.387(3) ?
    C15 H15 . 0.9500 ?
    C16 H16 . 0.9500 ?
    C17 H17A . 0.9800 ?
    C17 H17B . 0.9800 ?
    C17 H17C . 0.9800 ?
    C11' C12' . 1.382(18) ?
    C11' C16' . 1.416(18) ?
    C12' C13' . 1.370(18) ?
    C12' H12' . 0.9500 ?
    C13' C14' . 1.377(17) ?
    C13' H13' . 0.9500 ?
    C14' C15' . 1.412(18) ?
    C14' C17' . 1.529(17) ?
    C15' C16' . 1.365(18) ?
    C15' H15' . 0.9500 ?
    C16' H16' . 0.9500 ?
    C17' H17D . 0.9800 ?
    C17' H17E . 0.9800 ?
    C17' H17F . 0.9800 ?
    S3 O8 . 1.4258(13) ?
    S3 O9 . 1.4308(13) ?
    S3 O7 . 1.5848(12) ?
    S3 C18 . 1.7506(16) ?
    O1 C1 . 1.4581(18) ?
    O7 C3 . 1.4478(19) ?
    C1 C2 . 1.508(2) ?
    C1 H1A . 0.9900 ?
    C1 H1B . 0.9900 ?
    C2 C3 . 1.513(2) ?
    C2 H2 . 1.0000 ?
    C2 H2' . 1.0000 ?
    C3 H3A . 0.9900 ?
    C3 H3B . 0.9900 ?
    C4 C9 . 1.387(2) ?
    C4 C5 . 1.394(2) ?
    C5 C6 . 1.384(3) ?
    C5 H5 . 0.9500 ?
    C6 C7 . 1.391(3) ?
    C6 H6 . 0.9500 ?
    C7 C8 . 1.390(3) ?
    C7 C10 . 1.509(3) ?
    C8 C9 . 1.389(3) ?
    C8 H8 . 0.9500 ?
    C9 H9 . 0.9500 ?
    C10 H10A . 0.9800 ?
    C10 H10B . 0.9800 ?
    C10 H10C . 0.9800 ?
    C18 C23 . 1.387(2) ?
    C18 C19 . 1.390(2) ?
    C19 C20 . 1.387(2) ?
    C19 H19 . 0.9500 ?
    C20 C21 . 1.396(3) ?
    C20 H20 . 0.9500 ?
    C21 C22 . 1.388(3) ?
    C21 C24 . 1.511(2) ?
    C22 C23 . 1.389(3) ?
    C22 H22 . 0.9500 ?
    C23 H23 . 0.9500 ?
    C24 H24A . 0.9800 ?
    C24 H24B . 0.9800 ?
    C24 H24C . 0.9800 ?
loop_
    _geom_angle_atom_site_label_1
    _geom_angle_atom_site_label_2
    _geom_angle_atom_site_label_3
    _geom_angle_site_symmetry_1
    _geom_angle_site_symmetry_3
    _geom_angle
    _geom_angle_publ_flag
    O3 S1 O2 . . 120.39(8) ?
    O3 S1 O1 . . 104.08(7) ?
    O2 S1 O1 . . 108.72(7) ?
    O3 S1 C4 . . 109.80(8) ?
    O2 S1 C4 . . 108.35(8) ?
    O1 S1 C4 . . 104.29(7) ?
    O5 S2 O6 . . 120.42(8) ?
    O5 S2 O4 . . 103.08(7) ?
    O6 S2 O4 . . 108.83(8) ?
    O5 S2 C11 . . 109.48(8) ?
    O6 S2 C11 . . 109.22(9) ?
    O4 S2 C11 . . 104.56(8) ?
    C2 O4 S2 . . 120.41(10) ?
    O5' S2' O6' . . 118.3(9) ?
    O5' S2' O4' . . 109.3(7) ?
    O6' S2' O4' . . 104.4(7) ?
    O5' S2' C11' . . 108.9(11) ?
    O6' S2' C11' . . 110.8(11) ?
    O4' S2' C11' . . 104.1(10) ?
    C2 O4' S2' . . 135.1(8) ?
    C12 C11 C16 . . 121.07(18) ?
    C12 C11 S2 . . 120.16(15) ?
    C16 C11 S2 . . 118.77(15) ?
    C11 C12 C13 . . 119.08(18) ?
    C11 C12 H12 . . 120.5 ?
    C13 C12 H12 . . 120.5 ?
    C12 C13 C14 . . 120.92(18) ?
    C12 C13 H13 . . 119.5 ?
    C14 C13 H13 . . 119.5 ?
    C15 C14 C13 . . 119.0(2) ?
    C15 C14 C17 . . 120.1(2) ?
    C13 C14 C17 . . 120.9(2) ?
    C16 C15 C14 . . 120.6(2) ?
    C16 C15 H15 . . 119.7 ?
    C14 C15 H15 . . 119.7 ?
    C15 C16 C11 . . 119.3(2) ?
    C15 C16 H16 . . 120.3 ?
    C11 C16 H16 . . 120.3 ?
    C12' C11' C16' . . 115.4(17) ?
    C12' C11' S2' . . 120.4(18) ?
    C16' C11' S2' . . 124.2(18) ?
    C11' C12' C13' . . 122.9(18) ?
    C11' C12' H12' . . 118.6 ?
    C13' C12' H12' . . 118.6 ?
    C12' C13' C14' . . 122.4(18) ?
    C12' C13' H13' . . 118.8 ?
    C14' C13' H13' . . 118.8 ?
    C13' C14' C15' . . 114.4(18) ?
    C13' C14' C17' . . 128(2) ?
    C15' C14' C17' . . 116.9(19) ?
    C16' C15' C14' . . 122(2) ?
    C14' C15' H15' . . 118.8 ?
    C15' C16' C11' . . 120(2) ?
    C15' C16' H16' . . 120.1 ?
    C11' C16' H16' . . 120.1 ?
    C14' C17' H17D . . 109.5 ?
    C14' C17' H17E . . 109.5 ?
    H17D C17' H17E . . 109.5 ?
    C14' C17' H17F . . 109.5 ?
    H17D C17' H17F . . 109.5 ?
    H17E C17' H17F . . 109.5 ?
    O8 S3 O9 . . 120.40(8) ?
    O8 S3 O7 . . 103.60(7) ?
    O9 S3 O7 . . 108.61(7) ?
    O8 S3 C18 . . 109.66(8) ?
    O9 S3 C18 . . 110.02(8) ?
    O7 S3 C18 . . 102.96(7) ?
    C1 O1 S1 . . 118.12(9) ?
    C3 O7 S3 . . 117.53(10) ?
    O1 C1 C2 . . 106.13(12) ?
    O1 C1 H1A . . 110.5 ?
    C2 C1 H1A . . 110.5 ?
    O1 C1 H1B . . 110.5 ?
    C2 C1 H1B . . 110.5 ?
    H1A C1 H1B . . 108.7 ?
    O4' C2 C1 . . 119.5(6) ?
    O4 C2 C1 . . 108.20(13) ?
    O4' C2 C3 . . 124.5(6) ?
    O4 C2 C3 . . 108.88(13) ?
    C1 C2 C3 . . 111.91(14) ?
    O4 C2 H2 . . 109.3 ?
    C1 C2 H2 . . 109.3 ?
    C3 C2 H2 . . 109.3 ?
    O7 C3 C2 . . 106.89(13) ?
    O7 C3 H3A . . 110.3 ?
    C2 C3 H3A . . 110.3 ?
    O7 C3 H3B . . 110.3 ?
    C2 C3 H3B . . 110.3 ?
    H3A C3 H3B . . 108.6 ?
    C9 C4 C5 . . 121.26(16) ?
    C9 C4 S1 . . 119.20(13) ?
    C5 C4 S1 . . 119.53(13) ?
    C6 C5 C4 . . 118.72(16) ?
    C6 C5 H5 . . 120.6 ?
    C4 C5 H5 . . 120.6 ?
    C5 C6 C7 . . 121.40(16) ?
    C5 C6 H6 . . 119.3 ?
    C7 C6 H6 . . 119.3 ?
    C8 C7 C6 . . 118.50(16) ?
    C8 C7 C10 . . 121.84(18) ?
    C6 C7 C10 . . 119.65(18) ?
    C7 C8 C9 . . 121.46(17) ?
    C7 C8 H8 . . 119.3 ?
    C9 C8 H8 . . 119.3 ?
    C4 C9 C8 . . 118.64(16) ?
    C4 C9 H9 . . 120.7 ?
    C8 C9 H9 . . 120.7 ?
    C7 C10 H10A . . 109.5 ?
    C7 C10 H10B . . 109.5 ?
    H10A C10 H10B . . 109.5 ?
    C7 C10 H10C . . 109.5 ?
    H10A C10 H10C . . 109.5 ?
    H10B C10 H10C . . 109.5 ?
    C23 C18 C19 . . 120.99(15) ?
    C23 C18 S3 . . 119.93(13) ?
    C19 C18 S3 . . 119.05(12) ?
    C20 C19 C18 . . 119.37(15) ?
    C20 C19 H19 . . 120.3 ?
    C18 C19 H19 . . 120.3 ?
    C19 C20 C21 . . 120.68(16) ?
    C19 C20 H20 . . 119.7 ?
    C21 C20 H20 . . 119.7 ?
    C22 C21 C20 . . 118.71(16) ?
    C22 C21 C24 . . 120.93(17) ?
    C20 C21 C24 . . 120.34(17) ?
    C21 C22 C23 . . 121.48(16) ?
    C21 C22 H22 . . 119.3 ?
    C23 C22 H22 . . 119.3 ?
    C18 C23 C22 . . 118.74(16) ?
    C18 C23 H23 . . 120.6 ?
    C22 C23 H23 . . 120.6 ?
    C21 C24 H24A . . 109.5 ?
    C21 C24 H24B . . 109.5 ?
    H24A C24 H24B . . 109.5 ?
    C21 C24 H24C . . 109.5 ?
    H24A C24 H24C . . 109.5 ?
    H24B C24 H24C . . 109.5 ?
loop_
    _geom_torsion_atom_site_label_1
    _geom_torsion_atom_site_label_2
    _geom_torsion_atom_site_label_3
    _geom_torsion_atom_site_label_4
    _geom_torsion_site_symmetry_1
    _geom_torsion_site_symmetry_2
    _geom_torsion_site_symmetry_3
    _geom_torsion_site_symmetry_4
    _geom_torsion
    _geom_torsion_publ_flag
    O5 S2 O4 C2 . . . . -167.25(12) ?
    O6 S2 O4 C2 . . . . -38.32(14) ?
    C11 S2 O4 C2 . . . . 78.29(13) ?
    O5' S2' O4' C2 . . . . 13.9(16) ?
    O6' S2' O4' C2 . . . . 141.3(13) ?
    C11' S2' O4' C2 . . . . -102.3(15) ?
    O5 S2 C11 C12 . . . . 136.50(15) ?
    O6 S2 C11 C12 . . . . 2.71(18) ?
    O4 S2 C11 C12 . . . . -113.63(15) ?
    O5 S2 C11 C16 . . . . -43.0(2) ?
    O6 S2 C11 C16 . . . . -176.8(2) ?
    O4 S2 C11 C16 . . . . 66.9(2) ?
    C16 C11 C12 C13 . . . . -0.6(3) ?
    S2 C11 C12 C13 . . . . 179.93(15) ?
    C11 C12 C13 C14 . . . . 0.4(3) ?
    C12 C13 C14 C15 . . . . -0.5(3) ?
    C12 C13 C14 C17 . . . . -178.76(19) ?
    C13 C14 C15 C16 . . . . 0.6(5) ?
    C17 C14 C15 C16 . . . . 178.9(3) ?
    C14 C15 C16 C11 . . . . -0.7(5) ?
    C12 C11 C16 C15 . . . . 0.7(4) ?
    S2 C11 C16 C15 . . . . -179.8(3) ?
    O5' S2' C11' C12' . . . . 158(2) ?
    O6' S2' C11' C12' . . . . 26(2) ?
    O4' S2' C11' C12' . . . . -85(2) ?
    O5' S2' C11' C16' . . . . -24(3) ?
    O6' S2' C11' C16' . . . . -156(3) ?
    O4' S2' C11' C16' . . . . 92(3) ?
    C16' C11' C12' C13' . . . . 0(4) ?
    S2' C11' C12' C13' . . . . 178(2) ?
    C11' C12' C13' C14' . . . . 3(4) ?
    C12' C13' C14' C15' . . . . 4(5) ?
    C12' C13' C14' C17' . . . . 172(3) ?
    C13' C14' C15' C16' . . . . -16(7) ?
    C17' C14' C15' C16' . . . . 175(5) ?
    C14' C15' C16' C11' . . . . 20(8) ?
    C12' C11' C16' C15' . . . . -11(6) ?
    S2' C11' C16' C15' . . . . 171(4) ?
    O3 S1 O1 C1 . . . . -176.79(11) ?
    O2 S1 O1 C1 . . . . -47.32(13) ?
    C4 S1 O1 C1 . . . . 68.10(12) ?
    O8 S3 O7 C3 . . . . 161.56(11) ?
    O9 S3 O7 C3 . . . . 32.45(13) ?
    C18 S3 O7 C3 . . . . -84.18(12) ?
    S1 O1 C1 C2 . . . . 168.60(10) ?
    S2' O4' C2 O4 . . . . 0.7(11) ?
    S2' O4' C2 C1 . . . . -101.6(12) ?
    S2' O4' C2 C3 . . . . 103.1(12) ?
    S2 O4 C2 O4' . . . . -9.5(6) ?
    S2 O4 C2 C1 . . . . 107.04(13) ?
    S2 O4 C2 C3 . . . . -131.12(12) ?
    O1 C1 C2 O4' . . . . 136.3(5) ?
    O1 C1 C2 O4 . . . . 54.53(16) ?
    O1 C1 C2 C3 . . . . -65.43(17) ?
    S3 O7 C3 C2 . . . . 165.70(10) ?
    O4' C2 C3 O7 . . . . -34.9(5) ?
    O4 C2 C3 O7 . . . . 48.53(16) ?
    C1 C2 C3 O7 . . . . 168.09(13) ?
    O3 S1 C4 C9 . . . . -21.13(16) ?
    O2 S1 C4 C9 . . . . -154.44(14) ?
    O1 S1 C4 C9 . . . . 89.88(14) ?
    O3 S1 C4 C5 . . . . 158.15(13) ?
    O2 S1 C4 C5 . . . . 24.85(15) ?
    O1 S1 C4 C5 . . . . -90.84(14) ?
    C9 C4 C5 C6 . . . . 1.3(3) ?
    S1 C4 C5 C6 . . . . -177.99(13) ?
    C4 C5 C6 C7 . . . . -0.1(3) ?
    C5 C6 C7 C8 . . . . -0.8(3) ?
    C5 C6 C7 C10 . . . . 178.39(17) ?
    C6 C7 C8 C9 . . . . 0.5(3) ?
    C10 C7 C8 C9 . . . . -178.60(18) ?
    C5 C4 C9 C8 . . . . -1.5(3) ?
    S1 C4 C9 C8 . . . . 177.78(14) ?
    C7 C8 C9 C4 . . . . 0.6(3) ?
    O8 S3 C18 C23 . . . . -147.39(14) ?
    O9 S3 C18 C23 . . . . -12.79(16) ?
    O7 S3 C18 C23 . . . . 102.83(14) ?
    O8 S3 C18 C19 . . . . 34.45(15) ?
    O9 S3 C18 C19 . . . . 169.05(12) ?
    O7 S3 C18 C19 . . . . -75.33(14) ?
    C23 C18 C19 C20 . . . . -0.5(2) ?
    S3 C18 C19 C20 . . . . 177.62(12) ?
    C18 C19 C20 C21 . . . . -0.5(3) ?
    C19 C20 C21 C22 . . . . 0.8(3) ?
    C19 C20 C21 C24 . . . . 179.63(16) ?
    C20 C21 C22 C23 . . . . -0.2(3) ?
    C24 C21 C22 C23 . . . . -179.03(17) ?
    C19 C18 C23 C22 . . . . 1.1(3) ?
    S3 C18 C23 C22 . . . . -177.02(13) ?
    C21 C22 C23 C18 . . . . -0.7(3) ?
loop_
    _geom_hbond_atom_site_label_D
    _geom_hbond_atom_site_label_H
    _geom_hbond_atom_site_label_A
    _geom_hbond_site_symmetry_A
    _geom_hbond_distance_DH
    _geom_hbond_distance_HA
    _geom_hbond_distance_DA
    _geom_hbond_angle_DHA
    C1 H1A O2 2_666 0.99 2.58 3.430(2) 144
    C3 H3A O2 2_666 0.99 2.39 3.230(2) 143
    C3 H3B O9 2_566 0.99 2.53 3.377(2) 144
    C6 H6 O4 1_655 0.95 2.51 3.332(2) 145
    C9 H9 O5 2_667 0.95 2.50 3.166(2) 127
    C15 H15 O6 1_455 0.95 2.53 3.409(4) 154
    C20 H20 O3 1_565 0.95 2.60 3.545(2) 176
    C24 H24B O8 2_576 0.98 2.55 3.263(3) 129
