# Supplementary material for: 1,3-Bis{[(4-methyl­phen­yl)sulfon­yl]­oxy}propan-2-yl 4-methyl­benzene­sulfonate
Source: Acta Crystallogr Sect E Struct Rep Online. 2012 Feb 29;68(Pt 3):o909–10. doi: 10.1107/S1600536812008227 (PMC3297952; doi:10.1107/S1600536812008227)
Supplement: Supplementary file 2 [file e-68-0o909-Isup2.hkl]

# 
# h,k,l, Fc-squared, Fo-squared, sigma(Fo-squared) and status flag 
# 
data_I
_shelx_title '  P-1' 
_shelx_refln_list_code          4 
_shelx_F_calc_maximum      148.42 
_exptl_crystal_F_000       580.00 
_reflns_d_resolution_high  0.7937 
 
loop_ 
 _symmetry_equiv_pos_as_xyz 
 'x, y, z' 
 '-x, -y, -z' 
 
_cell_length_a     7.6887 
_cell_length_b    12.9635 
_cell_length_c    13.6887 
_cell_angle_alpha  98.943 
_cell_angle_beta  100.292 
_cell_angle_gamma 105.174 
 
_shelx_F_squared_multiplier     1.000 
 
loop_ 
 _refln_index_h 
 _refln_index_k 
 _refln_index_l 
 _refln_F_squared_calc 
 _refln_F_squared_meas 
 _refln_F_squared_sigma 
 _refln_observed_status 
   1   0   0     2563.56     2309.92     17.38 o 
   2   0   0     4614.17     4031.32     21.29 o 
   3   0   0     4840.08     4705.72     21.04 o 
   4   0   0     1479.27     1446.12     22.25 o 
   5   0   0      834.15      824.80     19.41 o 
   6   0   0      521.36      540.01      8.70 o 
   7   0   0       47.13       42.82      3.90 o 
   8   0   0      670.95      673.82     11.55 o 
   9   0   0        1.07        1.17      0.73 o 
  -9   1   0      116.65      105.77      4.71 o 
  -8   1   0        4.43        6.50      2.15 o 
  -7   1   0       74.03       62.60      4.35 o 
  -6   1   0        0.74        0.53      1.02 o 
  -5   1   0      369.45      335.94     12.57 o 
  -4   1   0      215.95      252.01      5.82 o 
  -3   1   0       22.98       17.62      0.95 o 
  -2   1   0     7719.27     7096.48     37.70 o 
  -1   1   0      156.45      146.82      1.92 o 
   0   1   0     1261.46     1246.84      6.92 o 
   1   1   0     2075.09     1954.11      8.61 o 
   2   1   0     2322.95     2302.26     12.90 o 
   3   1   0       23.52       23.07      1.66 o 
   4   1   0     1776.62     1828.01     62.30 o 
   5   1   0       54.64       52.74      4.96 o 
   6   1   0      343.61      325.50      6.93 o 
   7   1   0      199.71      188.69      7.34 o 
   8   1   0      127.59      124.40      6.95 o 
  -9   2   0       11.96        6.45      1.01 o 
  -8   2   0        7.92        6.45      1.41 o 
  -7   2   0        0.16        2.60      1.34 o 
  -6   2   0     2901.91     2615.41     50.74 o 
  -5   2   0       44.36       39.35      4.46 o 
  -4   2   0       72.15       39.80      2.32 o 
  -3   2   0      209.95      218.43      2.64 o 
  -2   2   0     9684.16     8723.03     22.40 o 
  -1   2   0      355.09      367.99      3.04 o 
   0   2   0     1076.68     1024.08      9.15 o 
   1   2   0      287.84      278.97      3.53 o 
   2   2   0        3.36        9.34      0.98 o 
   3   2   0       60.23       67.97      2.94 o 
   4   2   0        3.46       10.13      1.96 o 
   5   2   0      321.87      320.11     11.62 o 
   6   2   0       33.01       33.50      2.41 o 
   7   2   0        0.23        1.72      1.09 o 
   8   2   0      334.64      338.21     10.65 o 
  -9   3   0      151.59      131.85      6.52 o 
  -8   3   0       88.73       80.29      6.51 o 
  -7   3   0        7.86        7.71      2.48 o 
  -6   3   0      986.38      911.88     16.51 o 
  -5   3   0      111.31      113.85      7.50 o 
  -4   3   0      328.63      351.18     10.02 o 
  -3   3   0      233.95      234.98      4.63 o 
  -2   3   0      247.93      247.40      4.18 o 
  -1   3   0     3146.02     3208.08     11.94 o 
   0   3   0     7572.44     7365.43     31.12 o 
   1   3   0      686.68      642.80      5.62 o 
   2   3   0      376.47      317.46      6.44 o 
   3   3   0      177.74      179.68      4.91 o 
   4   3   0     1092.17     1049.81     18.89 o 
   5   3   0      334.71      310.56      8.85 o 
   6   3   0        6.55        6.91      1.54 o 
   7   3   0        2.84        1.96      2.14 o 
   8   3   0      318.08      304.90      9.13 o 
  -9   4   0      110.09      105.65      5.32 o 
  -8   4   0        0.65       -0.43      0.82 o 
  -7   4   0       37.86       40.30      3.49 o 
  -6   4   0      829.35      742.31     11.58 o 
  -5   4   0       16.92       14.25      2.76 o 
  -4   4   0      967.38      944.18     10.22 o 
  -3   4   0        1.18        3.58      1.54 o 
  -2   4   0      289.50      240.63      3.15 o 
  -1   4   0       38.44       54.70      2.29 o 
   0   4   0      454.49      493.77      9.97 o 
   1   4   0      906.73      814.93     14.31 o 
   2   4   0      168.54      162.18      3.88 o 
   3   4   0      321.23      278.81     10.65 o 
   4   4   0       60.39       62.21      5.67 o 
   5   4   0      454.94      463.31     18.78 o 
   6   4   0       21.18       19.82      4.58 o 
   7   4   0      303.13      292.28     18.84 o 
   8   4   0      178.69      154.91      5.41 o 
  -9   5   0       74.61       77.30      4.61 o 
  -8   5   0        1.01        0.51      1.95 o 
  -7   5   0      353.17      333.72     12.79 o 
  -6   5   0      125.47      127.07      5.02 o 
  -5   5   0      464.05      444.04     14.64 o 
  -4   5   0      495.14      523.54     10.87 o 
  -3   5   0       63.52       39.39      2.35 o 
  -2   5   0     2536.15     2689.47     35.30 o 
  -1   5   0     1114.38     1247.19     18.35 o 
   0   5   0      284.99      305.25      4.60 o 
   1   5   0     3804.37     3925.93     35.58 o 
   2   5   0      502.94      549.08     14.84 o 
   3   5   0     1056.42     1056.37     22.67 o 
   4   5   0      784.18      792.82     21.23 o 
   5   5   0     3578.70     3647.85     32.06 o 
   6   5   0      179.85      178.27      6.94 o 
   7   5   0      320.67      309.67     26.65 o 
  -9   6   0       25.65       26.67      2.82 o 
  -8   6   0      672.77      697.86     12.04 o 
  -7   6   0       44.29       41.54      4.87 o 
  -6   6   0     1021.60      952.69     13.69 o 
  -5   6   0      364.01      302.94     11.99 o 
  -4   6   0      709.94      687.77     10.61 o 
  -3   6   0      157.10      162.68      5.29 o 
  -2   6   0     1162.37     1207.92     16.77 o 
  -1   6   0      188.11      218.91      4.63 o 
   0   6   0      493.96      480.09     12.48 o 
   1   6   0      399.84      433.01     13.20 o 
   2   6   0      915.10      942.30     21.47 o 
   3   6   0      184.79      197.21     10.65 o 
   4   6   0      136.95      142.89      5.07 o 
   5   6   0       13.99       18.67      2.67 o 
   6   6   0      421.52      456.26     14.40 o 
   7   6   0       41.23       37.89      2.20 o 
  -9   7   0       90.82       95.34      4.95 o 
  -8   7   0       36.06       32.69      2.74 o 
  -7   7   0       99.55      102.63      7.48 o 
  -6   7   0       71.45       72.61      4.90 o 
  -5   7   0     3188.96     2923.82     36.46 o 
  -4   7   0      135.68      151.57      4.30 o 
  -3   7   0        2.64        6.48      1.38 o 
  -2   7   0     1405.65     1523.59     13.87 o 
  -1   7   0      771.18      769.32      9.45 o 
   0   7   0       10.20       10.44      2.24 o 
   1   7   0     1935.13     1914.51     30.46 o 
   2   7   0      216.33      244.64     11.93 o 
   3   7   0     2056.48     2086.01     24.72 o 
   4   7   0      113.74      117.02      5.59 o 
   5   7   0      990.39      989.37     22.03 o 
   6   7   0       61.51       55.80      3.28 o 
  -9   8   0       46.89       46.33      3.26 o 
  -8   8   0      386.08      416.89     12.01 o 
  -7   8   0      522.17      515.62     16.44 o 
  -6   8   0      260.01      266.83      9.39 o 
  -5   8   0      683.06      696.92     21.56 o 
  -4   8   0     1732.93     1765.52     25.57 o 
  -3   8   0      555.66      524.21     14.00 o 
  -2   8   0      354.79      337.40      9.67 o 
  -1   8   0      474.55      537.32     14.81 o 
   0   8   0      932.15      919.48     21.27 o 
   1   8   0     1728.60     1804.93     32.30 o 
   2   8   0      271.55      289.36      9.28 o 
   3   8   0      871.06      909.43     23.12 o 
   4   8   0      677.15      707.37     19.61 o 
   5   8   0      466.25      505.44     10.12 o 
   6   8   0        0.55       -0.14      0.66 o 
  -9   9   0        0.05        0.03      0.74 o 
  -8   9   0      130.71      146.28      6.92 o 
  -7   9   0        0.43        0.92      1.28 o 
  -6   9   0     1094.85     1017.08     18.38 o 
  -5   9   0        9.32        3.15      2.10 o 
  -4   9   0      698.26      663.02     20.41 o 
  -3   9   0      220.41      202.82      9.56 o 
  -1   9   0       49.41       39.98      4.51 o 
   0   9   0      696.94      642.54     19.27 o 
   1   9   0        1.82        4.77      1.66 o 
   2   9   0     1760.45     1849.68     33.08 o 
   3   9   0      235.72      232.12     11.85 o 
   4   9   0        1.38        1.48      1.44 o 
   5   9   0        1.46        2.38      1.48 o 
  -8  10   0      109.30      127.34      6.04 o 
  -7  10   0       46.37       45.23      3.59 o 
  -6  10   0      103.99      120.63      9.40 o 
  -5  10   0       69.41       69.20      7.30 o 
  -4  10   0       22.02       23.41      4.34 o 
  -3  10   0       68.17       73.00      4.57 o 
  -2  10   0       65.07       70.81      7.02 o 
  -1  10   0      474.03      460.12     12.84 o 
   0  10   0       11.75       14.05      2.43 o 
   1  10   0       55.91       56.81      6.05 o 
   2  10   0      453.68      444.18     10.97 o 
   3  10   0      493.11      506.27     11.55 o 
   4  10   0       16.75       18.76      3.02 o 
   5  10   0       27.48       23.46      2.53 o 
  -8  11   0      315.37      327.27      8.53 o 
  -7  11   0        2.09        2.61      1.21 o 
  -6  11   0      183.13      192.92      7.70 o 
  -5  11   0       26.03       34.82      5.31 o 
  -4  11   0      115.80      133.99      9.96 o 
  -3  11   0      274.70      242.35      9.97 o 
  -2  11   0        2.24        2.10      2.01 o 
  -1  11   0      920.03      930.97     16.23 o 
   0  11   0      288.07      309.24      9.79 o 
   1  11   0       20.79       19.74      3.78 o 
   2  11   0       14.22       21.15      2.55 o 
   3  11   0        8.78       10.15      2.36 o 
   4  11   0       11.24        9.83      1.92 o 
  -8  12   0        1.97        0.19      0.64 o 
  -7  12   0        0.27        1.61      0.90 o 
  -6  12   0       48.75       47.56      3.70 o 
  -5  12   0        0.30        1.47      2.19 o 
  -4  12   0      107.48      110.24      8.97 o 
  -3  12   0      149.31      149.17      7.28 o 
  -2  12   0      162.73      170.95     11.02 o 
  -1  12   0        9.92       13.42      3.65 o 
   0  12   0      330.40      331.60     14.97 o 
   1  12   0       14.76       15.30      3.51 o 
   2  12   0      135.82      148.04      9.07 o 
   3  12   0       32.83       31.84      2.26 o 
  -7  13   0      275.44      296.77      8.75 o 
  -6  13   0        3.85        7.97      1.62 o 
  -5  13   0      336.05      377.93     14.67 o 
  -4  13   0      149.06      141.17      9.54 o 
  -3  13   0      143.32      142.21      6.24 o 
  -2  13   0      272.70      276.64      8.88 o 
  -1  13   0        4.61        4.86      2.46 o 
   0  13   0       29.93       30.50      4.59 o 
   1  13   0      287.35      293.25     12.28 o 
   2  13   0        4.08        4.47      1.80 o 
   3  13   0      201.65      165.63      5.85 o 
  -6  14   0      125.80      127.54      4.32 o 
  -5  14   0      222.15      214.16      9.56 o 
  -4  14   0        0.98        3.03      1.72 o 
  -3  14   0      265.35      269.40      7.52 o 
  -2  14   0       75.41       77.02      4.29 o 
  -1  14   0      149.32      159.91      4.83 o 
   0  14   0       64.54       63.67      5.50 o 
   1  14   0       85.93       84.65      5.53 o 
   2  14   0       13.65       10.56      1.14 o 
  -5  15   0      264.18      285.18      5.95 o 
  -4  15   0      102.12       93.03      5.68 o 
  -3  15   0      190.33      204.55      8.92 o 
  -2  15   0      213.42      205.99      8.73 o 
  -1  15   0       80.77       83.87      3.50 o 
   0  15   0       60.12       50.35      5.39 o 
   2 -16   1        0.57        3.00      1.08 o 
   3 -16   1      133.67      128.53      5.44 o 
   4 -16   1       12.59        8.11      1.27 o 
  -1 -15   1       70.93       58.45      3.37 o 
   0 -15   1       33.97       28.37      2.49 o 
   1 -15   1        7.70        9.12      1.70 o 
   2 -15   1      124.11      126.05      7.36 o 
   3 -15   1       69.55       66.77      5.41 o 
   4 -15   1        7.72        4.20      1.70 o 
   5 -15   1        4.11        1.50      0.75 o 
   6 -15   1       25.35       17.09      1.71 o 
  -2 -14   1       37.55       34.49      3.04 o 
  -1 -14   1       34.76       37.48      3.98 o 
   0 -14   1      283.59      310.72     12.33 o 
   1 -14   1       40.74       44.00      2.71 o 
   2 -14   1      458.21      487.19      8.57 o 
   3 -14   1       39.78       30.38      4.45 o 
   4 -14   1      580.15      617.71     18.23 o 
   5 -14   1       12.68       11.36      2.53 o 
   6 -14   1      444.28      483.99      8.56 o 
  -3 -13   1       90.53       87.52      4.72 o 
  -2 -13   1       80.14       78.02      5.87 o 
  -1 -13   1       60.45       60.46      5.89 o 
   0 -13   1        2.32        3.68      2.52 o 
   1 -13   1      105.43      115.34      8.89 o 
   2 -13   1      348.66      368.57      8.36 o 
   3 -13   1       47.79       44.35      3.91 o 
   4 -13   1        6.40       16.78      3.83 o 
   5 -13   1        4.43        2.91      2.13 o 
   6 -13   1      126.10      126.48      5.25 o 
   7 -13   1        1.31        1.56      1.10 o 
  -4 -12   1      152.36      137.68      5.49 o 
  -3 -12   1       76.47       73.28      3.57 o 
  -2 -12   1      139.96      158.02      5.87 o 
  -1 -12   1       10.40       11.80      3.22 o 
   0 -12   1      107.97      110.46      8.79 o 
   1 -12   1       52.57       51.81      6.24 o 
   2 -12   1      774.77      826.02     24.27 o 
   3 -12   1       16.20       18.66      2.78 o 
   4 -12   1      721.42      733.75     24.66 o 
   5 -12   1      106.42      100.71      8.47 o 
   6 -12   1      223.46      232.18      9.10 o 
   7 -12   1      173.80      180.05      5.74 o 
   8 -12   1       21.58       18.55      2.01 o 
  -4 -11   1      267.56      272.86      9.12 o 
  -3 -11   1      564.26      593.37     15.74 o 
  -2 -11   1      487.95      485.85     14.77 o 
  -1 -11   1      454.05      496.72     17.24 o 
   0 -11   1     3575.02     3796.50     50.44 o 
   1 -11   1     1049.06     1120.69     27.21 o 
   2 -11   1      448.52      438.15     22.26 o 
   3 -11   1       54.69       51.39      4.30 o 
   4 -11   1      485.49      476.30     28.63 o 
   5 -11   1        6.69        6.92      3.13 o 
   6 -11   1      137.16      145.41     10.06 o 
   7 -11   1      143.81      143.22      5.71 o 
   8 -11   1      411.85      421.12      8.47 o 
  -5 -10   1       96.00       88.90      5.02 o 
  -4 -10   1        0.64       -0.40      1.74 o 
  -3 -10   1      218.70      250.05     11.41 o 
  -2 -10   1        1.23        2.97      1.36 o 
  -1 -10   1     1633.62     1694.12     27.00 o 
   0 -10   1      157.02      160.14      6.82 o 
   1 -10   1      817.66      793.62     53.11 o 
   2 -10   1      793.20      842.37     22.45 o 
   3 -10   1        5.98        3.71      1.20 o 
   4 -10   1        1.80        3.18      1.74 o 
   5 -10   1      691.52      606.71     21.44 o 
   6 -10   1       13.19       17.28      3.91 o 
   7 -10   1        6.44        6.78      1.60 o 
   8 -10   1      367.29      380.47      9.25 o 
  -6  -9   1       25.21       21.32      2.13 o 
  -5  -9   1      220.05      230.87      9.76 o 
  -4  -9   1        5.16        5.67      2.38 o 
  -3  -9   1      101.48       91.81      5.24 o 
  -2  -9   1     1707.16     1841.29     26.83 o 
  -1  -9   1      719.60      715.16     31.16 o 
   0  -9   1      121.64      120.28      8.36 o 
   1  -9   1       40.62       34.31      4.18 o 
   3  -9   1      104.71      102.29      4.61 o 
   4  -9   1       13.09       13.71      2.23 o 
   5  -9   1       93.11       99.57      5.98 o 
   6  -9   1      371.98      377.39     11.20 o 
   7  -9   1        2.34        4.06      2.25 o 
   8  -9   1      335.68      353.02      9.51 o 
   9  -9   1        0.33        0.46      0.73 o 
  -6  -8   1       84.50       73.40      3.12 o 
  -5  -8   1      120.74      132.96      5.43 o 
  -4  -8   1       11.20       11.63      2.86 o 
  -3  -8   1        0.58        0.96      1.65 o 
  -2  -8   1      354.75      329.48      9.71 o 
  -1  -8   1      958.02      988.55     23.65 o 
   0  -8   1      168.37      156.09      8.72 o 
   1  -8   1      204.84      209.54      9.16 o 
   2  -8   1      118.53      119.64      5.94 o 
   3  -8   1      159.92      161.92      5.65 o 
   4  -8   1      273.55      286.58     11.68 o 
   5  -8   1       38.28       27.43      3.15 o 
   6  -8   1      324.87      301.99      8.16 o 
   7  -8   1       11.32        3.56      2.00 o 
   8  -8   1        8.06        5.37      1.61 o 
   9  -8   1        0.00        0.44      0.84 o 
  -6  -7   1       25.91       25.32      2.42 o 
  -5  -7   1        2.20        8.23      2.35 o 
  -4  -7   1      365.47      370.50      9.66 o 
  -3  -7   1      688.90      646.63     13.42 o 
  -2  -7   1       79.73       81.80      6.90 o 
  -1  -7   1     2236.09     2254.59     32.55 o 
   0  -7   1       13.17       12.23      2.31 o 
   1  -7   1       89.87       69.59      2.98 o 
   2  -7   1      279.00      301.42      6.94 o 
   3  -7   1      491.63      439.54      8.49 o 
   4  -7   1      785.11      748.26     18.13 o 
   5  -7   1      947.69      827.37     20.46 o 
   6  -7   1       25.04       24.57      2.47 o 
   7  -7   1      616.66      623.72     12.94 o 
   8  -7   1      103.59      101.44      7.20 o 
   9  -7   1      250.67      258.23      7.81 o 
  -7  -6   1        9.36        8.50      1.25 o 
  -6  -6   1        4.23        4.16      2.30 o 
  -5  -6   1      138.84      138.70      6.12 o 
  -4  -6   1      292.50      271.45      6.86 o 
  -3  -6   1        0.70       -1.12      1.50 o 
  -2  -6   1      577.85      705.65     18.23 o 
  -1  -6   1      113.73      179.03      8.33 o 
   0  -6   1      140.83      146.76      3.58 o 
   1  -6   1     1817.88     1735.48     13.49 o 
   2  -6   1     5503.05     5464.32     68.83 o 
   3  -6   1     2522.50     2386.08     25.20 o 
   4  -6   1     4466.88     4253.32     41.43 o 
   5  -6   1     1667.37     1503.18     27.90 o 
   6  -6   1      549.47      501.72      8.80 o 
   7  -6   1      167.17      168.53      6.79 o 
   8  -6   1      214.24      196.22     10.02 o 
   9  -6   1      250.66      255.24      8.04 o 
  -7  -5   1        9.32        7.10      1.47 o 
  -6  -5   1      546.30      606.00     18.46 o 
  -5  -5   1       92.93      104.93      5.52 o 
  -4  -5   1      362.56      353.89     13.82 o 
  -3  -5   1      339.73      368.55     13.12 o 
  -2  -5   1       38.16       48.03      4.39 o 
  -1  -5   1     1156.74     1188.93     18.84 o 
   0  -5   1      272.59      243.11      7.51 o 
   1  -5   1      201.68      210.32      6.16 o 
   2  -5   1      578.12      524.19      6.58 o 
   3  -5   1      709.40      749.96      9.31 o 
   4  -5   1      972.75      915.18     18.29 o 
   5  -5   1       51.10       55.91      5.45 o 
   6  -5   1     6132.86     5541.56     28.82 o 
   7  -5   1       43.64       33.90      5.00 o 
   8  -5   1      103.37      108.50      7.58 o 
   9  -5   1        1.03        1.73      1.26 o 
  -8  -4   1       12.50       15.71      1.52 o 
  -7  -4   1      112.01      126.42      5.24 o 
  -6  -4   1      204.04      203.63      7.82 o 
  -5  -4   1      286.51      278.20      7.80 o 
  -4  -4   1      953.44      921.54     20.58 o 
  -3  -4   1      486.07      458.12     10.94 o 
  -2  -4   1     4714.28     5069.76     33.97 o 
  -1  -4   1      553.12      514.26     10.90 o 
   0  -4   1     2275.96     2239.40     19.42 o 
   1  -4   1     2870.02     2679.37     18.27 o 
   2  -4   1     2444.52     2345.61     41.74 o 
   3  -4   1     5624.38     5551.39     29.04 o 
   4  -4   1       17.15       16.53      2.48 o 
   5  -4   1      994.69      894.05     21.51 o 
   6  -4   1      400.35      375.18     11.05 o 
   7  -4   1      179.55      174.63      7.74 o 
   8  -4   1       60.71       47.45      5.14 o 
   9  -4   1      616.89      626.09     12.45 o 
  -8  -3   1      363.98      344.86     10.29 o 
  -7  -3   1        1.66        1.27      2.05 o 
  -6  -3   1     1110.15     1108.12     14.59 o 
  -5  -3   1      190.57      186.80      5.64 o 
  -4  -3   1     1738.16     1788.18     24.77 o 
  -3  -3   1      355.66      306.27      6.35 o 
  -2  -3   1      784.91      731.43      8.09 o 
  -1  -3   1     1260.08     1313.32     14.85 o 
   1  -3   1      194.89      178.54      3.74 o 
   2  -3   1      764.97      625.92      6.29 o 
   3  -3   1       21.67       10.69      1.33 o 
   4  -3   1     6923.00     6552.90     44.60 o 
   5  -3   1      320.59      283.25     12.07 o 
   6  -3   1      420.46      388.48      8.98 o 
   7  -3   1        0.72       -0.10      2.06 o 
   8  -3   1      237.98      244.73     11.05 o 
   9  -3   1      241.63      235.64      7.38 o 
  -8  -2   1      142.99      134.20      7.06 o 
  -7  -2   1       43.97       41.42      4.85 o 
  -6  -2   1     1262.79     1315.93     15.82 o 
  -5  -2   1      451.90      454.97     13.87 o 
  -4  -2   1      169.47      176.65      5.30 o 
  -3  -2   1      128.35      126.01      3.88 o 
  -2  -2   1      239.61      270.84      4.60 o 
  -1  -2   1     1447.02     1329.85      7.87 o 
   0  -2   1     2564.90     2507.59      9.68 o 
   1  -2   1     6919.46     6888.57     22.46 o 
   2  -2   1     4719.60     4454.72     15.57 o 
   3  -2   1     3425.07     3403.95     15.25 o 
   4  -2   1       51.69       47.17      3.65 o 
   5  -2   1       35.43       44.21      4.86 o 
   6  -2   1       19.53       20.26      1.85 o 
   7  -2   1        5.32        7.23      1.69 o 
   8  -2   1      131.86      127.58      5.03 o 
   9  -2   1        3.68        2.33      0.84 o 
  -9  -1   1       48.19       36.70      2.55 o 
  -8  -1   1       19.57       22.42      3.28 o 
  -7  -1   1      268.01      265.89      8.55 o 
  -6  -1   1      524.49      475.61      8.11 o 
  -5  -1   1      150.63      147.04      8.07 o 
  -4  -1   1      148.81      149.76      5.63 o 
  -3  -1   1        4.36        8.05      1.02 o 
  -2  -1   1      790.74      716.78      9.48 o 
  -1  -1   1     4940.92     4682.84     22.46 o 
   0  -1   1     3711.45     3757.00     13.24 o 
   1  -1   1      214.62      176.67      6.29 o 
   2  -1   1    13322.58    12693.31     37.32 o 
   3  -1   1     2679.46     2638.94     14.10 o 
   4  -1   1       36.14       31.30      3.50 o 
   5  -1   1       84.43       82.37      6.45 o 
   6  -1   1      218.56      188.85      5.22 o 
   7  -1   1       84.28       76.16      4.81 o 
   8  -1   1        8.67       10.50      2.35 o 
  -9   0   1      109.40       93.22      4.57 o 
  -8   0   1      212.02      196.70      7.20 o 
  -7   0   1       17.70       19.87      2.58 o 
  -6   0   1      410.16      385.59      7.40 o 
  -5   0   1       27.60       21.62      3.19 o 
  -4   0   1     1309.16     1419.86     21.41 o 
  -3   0   1      937.92      995.20      7.59 o 
  -2   0   1       16.71       13.01      0.85 o 
  -1   0   1     6272.95     5496.10     19.26 o 
   0   0   1     2052.48     1931.94      5.33 o 
   1   0   1      877.95      870.94      8.78 o 
   2   0   1      301.65      310.50      4.20 o 
   3   0   1       48.57       64.55      2.97 o 
   4   0   1      537.38      559.21     14.30 o 
   5   0   1       19.39       24.46      3.63 o 
   6   0   1      236.31      229.86      6.75 o 
   7   0   1       51.27       47.80      3.06 o 
   8   0   1       33.78       35.60      2.74 o 
  -9   1   1       32.62       24.55      2.64 o 
  -8   1   1       22.18       16.83      2.68 o 
  -7   1   1       12.52       17.86      7.23 o 
  -6   1   1      107.04      103.01      3.73 o 
  -5   1   1       54.36       49.21      4.82 o 
  -4   1   1        8.79       16.17      1.60 o 
  -3   1   1      800.97      726.43      8.22 o 
  -2   1   1      434.72      415.51      4.51 o 
  -1   1   1     1786.27     1742.44     11.64 o 
   0   1   1      272.16      234.20      4.09 o 
   1   1   1      784.01      760.44      9.57 o 
   2   1   1     1279.38     1246.74     21.76 o 
   3   1   1       43.69       53.01      2.62 o 
   4   1   1       55.38       44.44      2.79 o 
   5   1   1     1139.92     1058.32     21.92 o 
   6   1   1       59.19       54.07      3.39 o 
   7   1   1      456.37      463.66      9.34 o 
   8   1   1       14.10       11.47      2.28 o 
  -9   2   1      174.43      169.98      4.39 o 
  -8   2   1       76.35       74.01      3.96 o 
  -7   2   1      298.33      270.16      9.13 o 
  -6   2   1      341.08      347.03      9.32 o 
  -5   2   1      860.09      809.44     19.16 o 
  -4   2   1      422.30      404.24      7.40 o 
  -3   2   1     2240.67     1926.87     13.73 o 
  -2   2   1       48.17       72.31      2.22 o 
  -1   2   1     9926.88     8810.30    116.48 o 
   0   2   1     2572.44     2517.44     16.54 o 
   1   2   1     6841.38     6368.45     23.92 o 
   2   2   1       27.77       19.26      1.39 o 
   3   2   1      288.21      259.93      5.93 o 
   4   2   1      924.10     1005.04     22.17 o 
   5   2   1     3784.59     3548.82     32.52 o 
   6   2   1       31.48       30.52      2.77 o 
   7   2   1      538.50      550.18      9.87 o 
   8   2   1        1.14        0.91      1.22 o 
  -9   3   1        1.78        1.32      0.66 o 
  -8   3   1      104.56      109.50      4.80 o 
  -7   3   1       87.16       76.53      4.62 o 
  -6   3   1      380.73      357.05     10.72 o 
  -5   3   1        0.71        2.10      1.50 o 
  -4   3   1       17.71       14.04      2.40 o 
  -3   3   1     2465.62     2439.03     15.87 o 
  -2   3   1     2728.93     2521.72     11.10 o 
  -1   3   1      165.14      179.62      2.57 o 
   0   3   1     1465.21     1477.36     15.22 o 
   1   3   1      670.01      711.48     12.08 o 
   2   3   1      287.36      320.59      5.43 o 
   3   3   1      366.66      392.85      7.41 o 
   4   3   1        3.86        6.30      1.99 o 
   5   3   1      502.76      489.47     10.94 o 
   6   3   1       15.77       13.37      2.76 o 
   7   3   1       29.47       27.00      4.12 o 
   8   3   1       50.04       39.84      3.12 o 
  -9   4   1       76.93       75.35      2.96 o 
  -8   4   1        7.09        7.20      1.36 o 
  -7   4   1     2315.10     2246.53     33.71 o 
  -6   4   1        0.20        0.49      1.39 o 
  -5   4   1     2268.30     2132.75     31.00 o 
  -4   4   1      182.42      180.05      5.10 o 
  -3   4   1      876.28      814.15      7.91 o 
  -2   4   1     1156.48     1150.61      6.24 o 
  -1   4   1    16472.53    14843.68    397.49 o 
   0   4   1      483.92      523.66     10.53 o 
   1   4   1     3735.12     3592.01     31.57 o 
   2   4   1        6.40        6.24      1.82 o 
   3   4   1      619.31      621.38     16.60 o 
   4   4   1      884.73      863.32     21.41 o 
   5   4   1     1332.36     1341.29     23.35 o 
   6   4   1       13.32       13.90      5.38 o 
   7   4   1      539.36      571.28     15.43 o 
  -9   5   1       64.26       60.68      4.08 o 
  -8   5   1      105.87      112.32      5.20 o 
  -7   5   1      414.62      384.04     14.43 o 
  -6   5   1     1193.08     1047.80     25.22 o 
  -5   5   1     2531.36     2292.60     31.94 o 
  -4   5   1      589.79      548.90      9.25 o 
  -3   5   1     8036.43     7670.74     26.39 o 
  -2   5   1     1741.17     1651.68      8.31 o 
  -1   5   1     3985.98     3809.26     28.47 o 
   0   5   1      190.80      189.29      7.25 o 
   1   5   1      244.21      355.29     11.16 o 
   2   5   1      257.78      221.82      9.83 o 
   3   5   1      895.37      864.10     21.28 o 
   4   5   1       16.75       26.67      4.04 o 
   5   5   1     2433.11     2636.05     38.33 o 
   6   5   1       42.44       42.13      3.55 o 
   7   5   1      110.51       97.36      8.93 o 
  -9   6   1       54.14       52.04      3.73 o 
  -8   6   1      195.86      185.75      6.55 o 
  -7   6   1      445.51      447.81     15.79 o 
  -6   6   1      164.28      155.79      5.53 o 
  -5   6   1      288.66      255.59     10.63 o 
  -4   6   1      257.40      257.51      9.32 o 
  -3   6   1       15.26       34.43     10.35 o 
  -2   6   1       71.74       71.87      3.00 o 
  -1   6   1        3.73       12.02      2.04 o 
   0   6   1        1.20        2.40      1.26 o 
   1   6   1      163.53      125.43      7.35 o 
   2   6   1      198.45      153.88      8.97 o 
   3   6   1      222.52      220.44     11.69 o 
   4   6   1       77.24       58.57      4.08 o 
   5   6   1      159.54      151.89      6.54 o 
   6   6   1       24.51       27.81      2.64 o 
   7   6   1       10.10        7.52      0.96 o 
  -9   7   1        0.33        4.11      0.80 o 
  -8   7   1        9.12        9.80      2.30 o 
  -7   7   1      424.08      428.40     15.55 o 
  -6   7   1     1247.14     1085.09     18.49 o 
  -5   7   1        0.54        4.11      1.53 o 
  -4   7   1      145.77      144.12      7.37 o 
  -3   7   1       19.27       22.76      3.05 o 
  -2   7   1      372.42      411.42      8.02 o 
  -1   7   1      183.40      160.09      7.55 o 
   0   7   1       13.13       14.11      2.66 o 
   1   7   1       42.09       47.08      5.10 o 
   2   7   1       10.66       15.36      3.40 o 
   3   7   1     1092.48     1117.58     25.07 o 
   4   7   1      121.56      136.93      5.14 o 
   5   7   1       48.02       52.25      3.61 o 
   6   7   1       12.67       14.60      1.78 o 
  -9   8   1      150.75      138.27      7.59 o 
  -8   8   1       48.08       48.68      4.50 o 
  -7   8   1      102.29      104.25      7.77 o 
  -6   8   1       15.44       15.66      2.54 o 
  -5   8   1      226.48      210.64     11.55 o 
  -4   8   1      395.95      443.37     13.69 o 
  -3   8   1       95.16      110.84      6.93 o 
  -2   8   1        4.30        4.37      1.75 o 
  -1   8   1       44.19       36.82      4.12 o 
   0   8   1      136.37      135.20      8.49 o 
   1   8   1      312.72      307.11     13.71 o 
   2   8   1      262.53      293.40      9.61 o 
   3   8   1        5.21        6.48      2.51 o 
   4   8   1      220.34      234.94     11.32 o 
   5   8   1       18.45       19.98      2.19 o 
   6   8   1        0.72        0.74      0.84 o 
  -9   9   1       74.68       67.47      3.33 o 
  -8   9   1       25.83       30.04      3.53 o 
  -7   9   1      147.08      147.17      6.58 o 
  -6   9   1      317.40      272.01      9.50 o 
  -5   9   1       55.65       54.37      6.26 o 
  -4   9   1        8.55        3.67      1.91 o 
  -3   9   1      110.79      116.31      7.55 o 
  -2   9   1      440.41      419.90     14.79 o 
  -1   9   1        0.00        6.59      2.01 o 
   0   9   1     1687.07     1595.90     30.98 o 
   1   9   1        9.38       13.61      2.32 o 
   2   9   1     1091.07     1197.24     27.24 o 
   3   9   1        2.29        1.48      1.99 o 
   4   9   1      220.10      218.45      7.31 o 
   5   9   1        0.08        0.43      1.22 o 
  -8  10   1       33.45       29.41      3.20 o 
  -7  10   1      376.07      365.56      9.81 o 
  -6  10   1        0.94        1.20      1.45 o 
  -5  10   1     1365.16     1210.52     28.90 o 
  -4  10   1      125.87      115.28      4.65 o 
  -3  10   1      380.32      363.62      8.22 o 
  -2  10   1     2094.53     2025.95     27.93 o 
  -1  10   1     2807.34     2842.11     27.06 o 
   0  10   1     1233.61     1269.92     36.79 o 
   1  10   1      993.15     1041.01     25.08 o 
   2  10   1      386.59      387.52     10.21 o 
   3  10   1      288.72      283.31      8.47 o 
   4  10   1      171.74      163.26      7.80 o 
   5  10   1        0.63       -0.19      0.77 o 
  -8  11   1        5.45        5.32      1.57 o 
  -7  11   1       97.12       84.02      4.37 o 
  -6  11   1       80.52       87.83      5.95 o 
  -5  11   1      381.16      320.87     14.84 o 
  -4  11   1      310.42      298.35      9.42 o 
  -3  11   1      519.53      489.40     16.03 o 
  -2  11   1       11.76       13.94      3.39 o 
  -1  11   1      225.66      230.84      8.15 o 
   0  11   1        0.25        1.13      1.12 o 
   1  11   1      737.83      809.08     21.93 o 
   2  11   1       17.91       15.08      2.04 o 
   3  11   1      116.55      108.42      6.14 o 
   4  11   1       73.06       65.86      2.88 o 
  -8  12   1      142.83      151.93      5.12 o 
  -7  12   1      420.87      445.11     12.65 o 
  -6  12   1      213.76      194.27      7.07 o 
  -5  12   1       65.13       84.22      7.40 o 
  -4  12   1       91.04       99.90      5.43 o 
  -3  12   1      285.60      301.85     10.69 o 
  -2  12   1      134.12      136.74      6.63 o 
  -1  12   1      153.11      156.64     10.29 o 
   0  12   1      535.47      559.19     12.80 o 
   1  12   1        8.87        7.47      1.84 o 
   2  12   1      143.54      143.45      8.58 o 
   3  12   1      219.60      183.38      7.89 o 
  -7  13   1      202.60      211.43      7.46 o 
  -6  13   1        0.05        0.44      0.96 o 
  -5  13   1      804.08      773.21     19.98 o 
  -4  13   1       93.11       82.96      4.55 o 
  -3  13   1      593.90      626.80     13.03 o 
  -2  13   1      226.81      228.27      8.08 o 
  -1  13   1      348.12      370.75     14.97 o 
   0  13   1      165.11      175.92      9.93 o 
   1  13   1      269.55      271.42     11.22 o 
   2  13   1        0.01        2.03      1.30 o 
  -6  14   1      121.97      113.62      3.73 o 
  -5  14   1        3.54        4.39      1.51 o 
  -4  14   1       65.67       64.02      3.43 o 
  -3  14   1        2.04        4.95      1.32 o 
  -2  14   1       36.12       31.47      2.80 o 
  -1  14   1      278.39      290.73      7.92 o 
   0  14   1        1.29        0.25      1.00 o 
   1  14   1        1.75        1.86      0.84 o 
  -5  15   1       59.61       77.24      4.09 o 
  -4  15   1        5.72        4.31      1.33 o 
  -3  15   1       43.38       48.08      2.54 o 
  -2  15   1        2.79        1.28      0.81 o 
  -1  15   1        7.64        6.90      1.16 o 
   0  15   1      126.05      111.99      3.25 o 
   1 -16   2      108.16       99.82      4.58 o 
   2 -16   2      253.90      265.56      8.21 o 
   3 -16   2       48.58       48.64      3.57 o 
   4 -16   2      142.52      173.89      6.02 o 
  -1 -15   2       21.58       20.48      2.27 o 
   0 -15   2      206.99      209.23      5.71 o 
   1 -15   2       80.16       85.24      4.05 o 
   2 -15   2      233.29      245.05      6.96 o 
   3 -15   2        5.92        6.02      0.98 o 
   4 -15   2      527.19      540.73     14.60 o 
   5 -15   2        0.12        1.03      0.94 o 
  -2 -14   2      185.36      174.94      6.87 o 
  -1 -14   2       26.40       28.57      3.65 o 
   0 -14   2      452.47      533.78     16.38 o 
   1 -14   2      270.65      280.19      7.26 o 
   2 -14   2      442.87      453.93     11.37 o 
   3 -14   2        0.38        0.96      1.05 o 
   4 -14   2      611.27      638.81     12.44 o 
   5 -14   2        0.01        3.52      1.92 o 
   6 -14   2      228.72      244.45      8.11 o 
  -3 -13   2       64.01       61.97      4.16 o 
  -2 -13   2       96.96      109.88      7.05 o 
  -1 -13   2        4.04        2.28      1.77 o 
   0 -13   2       13.62       15.59      3.37 o 
   1 -13   2       25.52       30.91      4.84 o 
   2 -13   2       63.53       74.51      5.13 o 
   3 -13   2        9.93        7.99      2.01 o 
   4 -13   2      165.20      160.18     10.32 o 
   5 -13   2       55.58       54.09      3.87 o 
   6 -13   2        9.39       11.02      1.71 o 
   7 -13   2       90.91       93.66      4.27 o 
  -4 -12   2       27.32       22.43      1.89 o 
  -3 -12   2        1.84        2.27      1.03 o 
  -2 -12   2      146.53      155.37      5.99 o 
  -1 -12   2       29.35       26.99      4.50 o 
   0 -12   2      274.94      297.28     14.29 o 
   1 -12   2       56.14       63.86      6.89 o 
   2 -12   2      588.08      585.34     20.47 o 
   3 -12   2       26.27       26.15      3.17 o 
   4 -12   2      164.96      156.26      7.50 o 
   5 -12   2      214.36      229.88      8.70 o 
   6 -12   2        5.05        5.39      1.57 o 
   7 -12   2      199.53      236.97      6.29 o 
   8 -12   2        0.64        0.90      0.80 o 
  -4 -11   2      175.25      166.18      7.50 o 
  -3 -11   2       27.32       29.45      3.86 o 
  -2 -11   2      234.90      256.39     11.05 o 
  -1 -11   2        0.29        0.22      1.86 o 
   0 -11   2      357.47      366.90     15.66 o 
   1 -11   2      870.28      955.91     25.11 o 
   2 -11   2      187.68      168.53      7.10 o 
   3 -11   2       37.29       33.46      3.60 o 
   4 -11   2      204.25      182.55      8.25 o 
   5 -11   2      350.07      281.37     13.87 o 
   6 -11   2       33.38       33.17      4.05 o 
   7 -11   2       56.06       79.39      4.11 o 
   8 -11   2       12.11       17.80      2.33 o 
  -5 -10   2        3.45        7.48      1.89 o 
  -4 -10   2       55.62       57.79      5.34 o 
  -3 -10   2      149.19      159.32      9.24 o 
  -2 -10   2        5.33        6.79      2.25 o 
  -1 -10   2      851.88      877.05     16.51 o 
   0 -10   2      222.86      212.18     10.59 o 
   1 -10   2     1055.07     1102.38     70.66 o 
   2 -10   2       34.28       43.28      5.42 o 
   3 -10   2      805.42      791.71     14.42 o 
   4 -10   2       85.53       95.05      4.54 o 
   5 -10   2      830.80      807.73     17.66 o 
   6 -10   2      179.33      170.79      6.03 o 
   7 -10   2      390.50      409.69      7.99 o 
   8 -10   2        5.72        3.07      1.47 o 
  -6  -9   2      253.71      231.54      7.07 o 
  -5  -9   2       57.92       60.80      5.31 o 
  -4  -9   2      682.22      751.22     20.19 o 
  -3  -9   2      706.65      728.96     21.34 o 
  -2  -9   2       51.43       59.46      3.49 o 
  -1  -9   2     1884.02     1897.46     32.00 o 
   0  -9   2      134.37      139.84      8.94 o 
   1  -9   2     1502.23     1489.02     26.54 o 
   2  -9   2      477.60      486.24     12.89 o 
   3  -9   2      273.40      284.40     10.99 o 
   4  -9   2     1101.35     1126.57     18.05 o 
   5  -9   2      284.51      258.30      9.80 o 
   6  -9   2      344.80      316.87      8.47 o 
   7  -9   2     1141.59     1190.05     14.37 o 
   8  -9   2       15.01       13.79      2.59 o 
  -6  -8   2      211.72      201.15      8.24 o 
  -5  -8   2        0.12        0.46      1.29 o 
  -4  -8   2      361.64      382.41     14.94 o 
  -3  -8   2       41.76       44.00      5.15 o 
  -2  -8   2     1975.32     2070.51     36.34 o 
  -1  -8   2      380.74      352.73     14.02 o 
   0  -8   2      179.25      173.39      9.08 o 
   1  -8   2       12.51       16.97      1.71 o 
   2  -8   2       88.31       82.49      5.25 o 
   3  -8   2       94.75       99.88      6.46 o 
   4  -8   2       47.90       39.13      4.45 o 
   5  -8   2      459.21      460.16     13.59 o 
   6  -8   2       52.10       46.81      3.35 o 
   7  -8   2      189.74      181.06      6.74 o 
   8  -8   2       41.22       37.00      4.24 o 
   9  -8   2      146.32      131.20      4.80 o 
  -7  -7   2       42.09       34.73      2.52 o 
  -6  -7   2       26.70       26.47      2.48 o 
  -5  -7   2        1.38        3.03      1.50 o 
  -4  -7   2      148.08      143.41      6.41 o 
  -3  -7   2      840.55      803.01     22.38 o 
  -2  -7   2        0.92        2.05      1.58 o 
  -1  -7   2       14.29        7.12      2.03 o 
   0  -7   2       16.98       18.01      2.74 o 
   1  -7   2      758.20      736.13     31.04 o 
   2  -7   2      323.97      312.98      6.56 o 
   3  -7   2      392.02      328.31     15.57 o 
   4  -7   2      275.87      223.30     10.07 o 
   5  -7   2     1985.25     1872.19     27.40 o 
   6  -7   2      733.46      688.06     12.11 o 
   7  -7   2      903.28      908.63     24.71 o 
   8  -7   2        6.54        5.54      2.16 o 
   9  -7   2      462.22      500.52     10.09 o 
  -7  -6   2        4.79        8.78      1.61 o 
  -6  -6   2      318.79      327.43      9.01 o 
  -5  -6   2      583.61      661.90     14.12 o 
  -4  -6   2      774.04      823.19     33.78 o 
  -3  -6   2        6.97        6.74      2.51 o 
  -2  -6   2     2213.55     2397.85     32.82 o 
  -1  -6   2      764.18      808.64     17.18 o 
   0  -6   2      302.57      266.63      8.88 o 
   1  -6   2       33.09       45.49      3.36 o 
   2  -6   2       28.45       22.72      1.65 o 
   3  -6   2      855.27      848.39     10.34 o 
   4  -6   2     1062.22      964.93     20.12 o 
   5  -6   2      399.45      370.25     13.76 o 
   6  -6   2     1686.30     1498.18     23.92 o 
   7  -6   2        0.05        2.21      1.89 o 
   8  -6   2      151.24      144.57      8.49 o 
   9  -6   2      193.78      235.37      7.25 o 
  -7  -5   2       14.45       13.42      1.81 o 
  -6  -5   2      128.30      142.91      6.31 o 
  -5  -5   2      369.52      343.54     11.23 o 
  -4  -5   2       64.14       64.99      5.94 o 
  -3  -5   2       40.07       58.62      5.21 o 
  -2  -5   2     1603.96     1610.77     24.20 o 
  -1  -5   2        2.66       10.57      1.97 o 
   0  -5   2       46.49       55.34      3.57 o 
   1  -5   2       58.52       43.99      2.90 o 
   2  -5   2        5.06       15.70      3.81 o 
   3  -5   2      907.70      920.91     23.38 o 
   4  -5   2      776.79      749.05     17.00 o 
   5  -5   2     1781.62     1787.94     28.88 o 
   6  -5   2      116.28      112.61      9.26 o 
   7  -5   2       62.46       61.39      4.70 o 
   8  -5   2      106.61      121.15      7.85 o 
   9  -5   2        2.92        1.36      1.02 o 
  -8  -4   2       44.29       42.63      3.31 o 
  -7  -4   2       52.77       51.40      3.43 o 
  -6  -4   2       19.05       18.13      3.96 o 
  -5  -4   2      180.62      181.52      7.00 o 
  -4  -4   2       11.19       17.60      1.94 o 
  -3  -4   2        0.62        8.28      6.46 o 
  -2  -4   2      212.52      249.14      8.52 o 
  -1  -4   2      304.87      274.38      7.78 o 
   0  -4   2     1199.93     1211.15     14.35 o 
   1  -4   2     2206.86     2186.04     20.56 o 
   2  -4   2      891.33      876.07     31.84 o 
   3  -4   2      217.61      249.52     10.35 o 
   4  -4   2     1937.49     1937.61     26.01 o 
   5  -4   2        0.52        1.87      1.28 o 
   6  -4   2       38.23       41.86      3.90 o 
   7  -4   2      336.74      294.90     10.88 o 
   8  -4   2      188.13      198.36      9.91 o 
   9  -4   2       45.21       44.62      3.24 o 
  -8  -3   2      154.63      174.51      7.67 o 
  -7  -3   2      389.89      409.46      9.65 o 
  -6  -3   2       34.44       30.96      2.43 o 
  -5  -3   2       58.99       59.51      3.14 o 
  -4  -3   2       19.36       28.51      2.31 o 
  -3  -3   2      395.80      465.31      7.80 o 
  -2  -3   2     1732.07     1700.38     12.51 o 
  -1  -3   2     3719.98     3381.83     23.54 o 
   0  -3   2      441.11      438.59      7.39 o 
   1  -3   2     1623.64     1514.95     13.84 o 
   2  -3   2       25.86       26.62      1.17 o 
   3  -3   2       34.53       50.96      2.27 o 
   4  -3   2     1568.88     1520.54     21.75 o 
   5  -3   2      687.56      662.41     19.02 o 
   6  -3   2        1.52        3.53      1.19 o 
   7  -3   2       31.84       26.85      4.52 o 
   8  -3   2       33.94       37.49      4.41 o 
   9  -3   2        2.59        2.68      1.00 o 
  -8  -2   2        0.83        1.34      1.56 o 
  -7  -2   2       18.30       20.08      2.73 o 
  -6  -2   2      184.08      185.15      5.64 o 
  -5  -2   2      263.22      264.91     10.69 o 
  -4  -2   2       14.01       20.23      1.86 o 
  -3  -2   2     1625.25     1644.80     13.70 o 
  -2  -2   2     1357.33     1255.86     11.94 o 
  -1  -2   2     2612.89     2591.63     14.90 o 
   0  -2   2      286.57      308.62      5.48 o 
   1  -2   2     2014.55     1970.08     14.64 o 
   2  -2   2    21278.29    19871.00     51.28 o 
   3  -2   2      105.03       93.17      5.04 o 
   4  -2   2       43.19       31.65      3.04 o 
   5  -2   2      610.33      555.83     17.23 o 
   6  -2   2      445.92      412.28      9.19 o 
   7  -2   2      743.70      755.93     11.75 o 
   8  -2   2      225.04      242.96     10.50 o 
  -9  -1   2      110.89      105.06      4.59 o 
  -8  -1   2       15.81        8.64      2.44 o 
  -7  -1   2      277.21      294.57      6.99 o 
  -6  -1   2       17.75       18.73      1.65 o 
  -5  -1   2      698.08      711.59     17.53 o 
  -4  -1   2      826.90      852.90     10.60 o 
  -3  -1   2      214.84      142.26      4.13 o 
  -2  -1   2      842.40      745.55      6.97 o 
   0  -1   2     4280.53     3945.79     88.10 o 
   1  -1   2     6426.35     6043.08     25.39 o 
   2  -1   2       29.43       55.57      2.88 o 
   3  -1   2     2568.72     2554.44     15.34 o 
   4  -1   2      187.35      169.67      6.42 o 
   5  -1   2     1077.67     1005.84     22.79 o 
   6  -1   2       34.47       32.38      3.29 o 
   7  -1   2      789.51      767.21     10.33 o 
   8  -1   2      132.66      127.80      4.86 o 
  -9   0   2       14.37       12.61      1.65 o 
  -8   0   2        6.80        8.02      1.49 o 
  -7   0   2       10.63       10.92      1.50 o 
  -6   0   2      732.12      681.49     19.51 o 
  -5   0   2      243.22      253.12     10.53 o 
  -4   0   2      803.74      891.26     16.83 o 
  -3   0   2     1152.01     1246.50     15.45 o 
  -2   0   2     1307.45     1263.80      8.04 o 
  -1   0   2      210.79      238.44      2.75 o 
   0   0   2        4.33        8.51      0.58 o 
   1   0   2     5043.13     4811.70     26.03 o 
   2   0   2      460.72      433.00      9.08 o 
   3   0   2      432.30      401.05      7.77 o 
   4   0   2       97.35      108.47     10.40 o 
   5   0   2       39.24       43.34      4.83 o 
   6   0   2      332.29      304.35      7.95 o 
   7   0   2      335.34      325.94      6.79 o 
   8   0   2      186.72      185.52      5.66 o 
  -9   1   2       74.09       74.20      4.64 o 
  -8   1   2       56.94       56.05      2.77 o 
  -7   1   2     2221.05     2091.42     23.25 o 
  -6   1   2        4.15        4.43      1.84 o 
  -5   1   2      914.16      888.81     30.81 o 
  -4   1   2        0.19        3.30      0.89 o 
  -3   1   2      764.97      660.14      5.11 o 
  -2   1   2      265.21      240.01      4.07 o 
  -1   1   2     2555.91     2278.29      9.59 o 
   0   1   2     2651.92     2543.16     17.69 o 
   1   1   2    14589.01    14202.13     48.82 o 
   2   1   2      436.66      458.42      8.65 o 
   3   1   2     1397.62     1542.57     21.49 o 
   4   1   2      952.58      928.37     10.17 o 
   5   1   2      255.60      254.08      5.82 o 
   6   1   2      213.89      205.62      6.64 o 
   7   1   2      683.91      710.95      9.84 o 
   8   1   2      126.86      138.54      6.40 o 
  -9   2   2       46.96       42.37      3.58 o 
  -8   2   2       30.88       31.09      2.70 o 
  -7   2   2      515.78      498.47      9.16 o 
  -6   2   2      100.39       86.89      4.80 o 
  -5   2   2       36.61       41.37      2.93 o 
  -4   2   2     1397.51     1364.62     14.02 o 
  -3   2   2       75.04       74.94      4.26 o 
  -2   2   2      465.68      480.13     14.45 o 
   0   2   2     5024.71     4789.99     27.18 o 
   1   2   2      311.39      369.95      8.78 o 
   2   2   2       43.15       42.62      3.50 o 
   3   2   2      258.92      218.84      5.73 o 
   4   2   2      124.74      128.15      5.00 o 
   5   2   2      193.11      190.77      6.21 o 
   6   2   2       11.20        9.86      1.71 o 
   7   2   2      503.42      536.45     11.82 o 
   8   2   2       24.09       20.52      2.44 o 
  -9   3   2        5.00        4.84      1.38 o 
  -8   3   2      255.48      249.77      6.20 o 
  -7   3   2      335.95      298.43      9.00 o 
  -6   3   2      116.71       97.31      5.06 o 
  -5   3   2     1039.46     1029.79     13.93 o 
  -4   3   2      240.85      269.92      6.29 o 
  -3   3   2        4.10        0.92      0.55 o 
  -2   3   2      822.83      851.04      7.89 o 
  -1   3   2     2498.26     2550.95      9.64 o 
   0   3   2      327.56      316.21      7.86 o 
   1   3   2     2000.36     1895.10     20.45 o 
   2   3   2     1134.78     1065.38     10.37 o 
   3   3   2      153.83      147.93      7.94 o 
   4   3   2       33.77       37.21      4.56 o 
   5   3   2      187.69      181.89      6.21 o 
   6   3   2       34.74       30.41      2.76 o 
   7   3   2       83.48       80.61      6.21 o 
   8   3   2        3.33        2.62      0.99 o 
  -9   4   2       61.00       58.54      2.22 o 
  -8   4   2       59.11       56.38      3.02 o 
  -7   4   2      931.89      899.33     22.15 o 
  -6   4   2     1463.12     1437.47     15.76 o 
  -5   4   2       76.42       69.35      3.68 o 
  -4   4   2       57.70       40.94      3.17 o 
  -3   4   2     1220.96     1233.82     11.92 o 
  -2   4   2     1067.81     1107.45      8.22 o 
  -1   4   2       81.88      102.88      4.47 o 
   0   4   2     2444.49     2320.80     23.97 o 
   1   4   2      488.48      452.42     12.00 o 
   2   4   2      228.32      185.48      8.64 o 
   3   4   2      292.25      290.95     12.03 o 
   4   4   2     2039.21     1889.68     22.80 o 
   5   4   2      106.13       99.95      8.20 o 
   6   4   2       81.42       70.56      4.66 o 
   7   4   2       94.02       91.22      5.90 o 
  -9   5   2      167.86      172.71      4.41 o 
  -8   5   2       35.07       29.57      2.22 o 
  -7   5   2       28.44       24.02      2.72 o 
  -6   5   2      187.85      185.62      6.64 o 
  -5   5   2      447.91      422.80     13.54 o 
  -4   5   2       31.03       41.43      2.76 o 
  -3   5   2      780.07      784.33      9.66 o 
  -2   5   2      147.60      157.75      2.84 o 
  -1   5   2       83.28       72.02      4.26 o 
   0   5   2     1765.31     1916.31     24.43 o 
   1   5   2      781.25      883.66     18.49 o 
   2   5   2      167.38      180.67      9.37 o 
   3   5   2      169.84      165.76      9.79 o 
   4   5   2      330.25      312.74      7.94 o 
   5   5   2      516.20      489.82     17.00 o 
   6   5   2      211.05      205.52      7.09 o 
   7   5   2        4.76        3.71      0.94 o 
  -9   6   2       23.61       26.08      1.79 o 
  -8   6   2      237.07      229.49     11.15 o 
  -7   6   2       66.00       64.63      6.30 o 
  -6   6   2     2217.63     2016.23     22.22 o 
  -5   6   2      236.88      213.91      6.50 o 
  -4   6   2      547.93      483.58      8.85 o 
  -3   6   2     1835.51     1940.66     25.99 o 
  -2   6   2     5007.93     5112.25     26.72 o 
  -1   6   2     2177.09     2208.07     26.36 o 
   0   6   2     1045.23      853.20     18.09 o 
   1   6   2        7.64       13.20      2.70 o 
   2   6   2     2062.46     2160.28     34.90 o 
   3   6   2       24.55       30.96      3.17 o 
   4   6   2     1894.70     1867.88     22.70 o 
   5   6   2        1.03        6.14      2.34 o 
   6   6   2      713.27      718.24     11.45 o 
  -9   7   2       60.99       59.54      2.54 o 
  -8   7   2        2.28        1.08      1.63 o 
  -7   7   2      522.14      551.12     17.98 o 
  -6   7   2      175.79      166.97      5.73 o 
  -5   7   2     1156.83     1073.07     21.14 o 
  -4   7   2     1222.64     1179.77     22.19 o 
  -3   7   2      112.55      103.57      6.52 o 
  -2   7   2      380.57      330.51     11.57 o 
  -1   7   2     3785.14     3837.40     38.65 o 
   0   7   2      243.42      236.21     10.65 o 
   1   7   2      308.06      273.52     12.46 o 
   2   7   2      698.02      624.42     20.35 o 
   3   7   2      326.12      287.83     13.26 o 
   4   7   2     2026.26     1997.87     22.80 o 
   5   7   2      325.33      332.27      8.30 o 
   6   7   2       24.84       19.86      1.77 o 
  -9   8   2      179.26      167.85      3.91 o 
  -8   8   2       34.80       29.74      3.74 o 
  -7   8   2      208.76      223.55     11.45 o 
  -6   8   2       68.04       57.47      3.46 o 
  -5   8   2      638.41      584.38     20.98 o 
  -4   8   2      423.20      409.61     13.85 o 
  -3   8   2       11.12       11.12      2.51 o 
  -2   8   2     1670.95     1656.92     27.88 o 
  -1   8   2       56.07       60.11      5.43 o 
   0   8   2      618.97      600.94     18.46 o 
   1   8   2      417.85      421.58     16.61 o 
   2   8   2      133.69      120.78      6.40 o 
   3   8   2       17.74       20.50      3.75 o 
   4   8   2       72.22       63.80      5.93 o 
   5   8   2       55.53       48.82      3.78 o 
   6   8   2        0.56        1.54      0.87 o 
  -9   9   2        2.29        0.86      0.72 o 
  -8   9   2      117.01      115.16      6.74 o 
  -7   9   2      237.19      244.88     11.71 o 
  -6   9   2      194.09      176.65      7.06 o 
  -5   9   2        0.78        7.45      3.99 o 
  -4   9   2       81.60       65.47      3.50 o 
  -3   9   2      367.14      380.13     14.10 o 
  -2   9   2     3632.67     3518.41     43.73 o 
  -1   9   2        1.27       -0.97      1.32 o 
   0   9   2     1155.62     1146.84     26.47 o 
   1   9   2      192.33      155.95      7.24 o 
   2   9   2     1568.94     1577.87     31.52 o 
   3   9   2      230.49      227.94     11.72 o 
   4   9   2      356.55      351.31     12.46 o 
   5   9   2      109.05      100.31      5.26 o 
  -8  10   2       95.81      110.83      6.13 o 
  -7  10   2       85.28       83.73      4.78 o 
  -6  10   2      100.95      110.71      4.56 o 
  -5  10   2      171.02      182.59      9.19 o 
  -4  10   2      233.13      204.18      7.87 o 
  -3  10   2       17.72       20.23      2.10 o 
  -2  10   2       11.01       13.91      2.20 o 
  -1  10   2        8.09        8.19      1.54 o 
   0  10   2       97.09      117.59      8.33 o 
   1  10   2      245.96      244.26     12.39 o 
   2  10   2      195.61      193.43      7.10 o 
   3  10   2      225.95      239.65      7.49 o 
   4  10   2      115.39       98.20      5.54 o 
  -8  11   2       54.51       61.04      4.10 o 
  -7  11   2       22.79       20.79      3.31 o 
  -6  11   2        0.67        2.00      1.30 o 
  -5  11   2      212.63      192.86      7.38 o 
  -4  11   2      183.26      179.67      8.21 o 
  -3  11   2       13.03       12.60      2.31 o 
  -2  11   2      392.36      357.71     15.20 o 
  -1  11   2      559.03      531.85     12.28 o 
   0  11   2        1.22        2.61      1.34 o 
   1  11   2       23.09       25.87      4.17 o 
   2  11   2        0.25        2.04      1.79 o 
   3  11   2      101.20      107.46      5.50 o 
   4  11   2       13.91       10.51      1.75 o 
  -8  12   2      169.52      191.47      5.78 o 
  -7  12   2       22.25       27.05      3.33 o 
  -6  12   2      186.62      194.39      6.69 o 
  -5  12   2        9.46       12.69      2.03 o 
  -4  12   2       30.21       34.96      3.35 o 
  -3  12   2        7.10        5.63      1.72 o 
  -2  12   2        1.19        2.70      1.41 o 
  -1  12   2       98.68       95.51      5.20 o 
   0  12   2      275.14      283.52      8.93 o 
   1  12   2        3.11        3.22      1.33 o 
   2  12   2        3.72        2.52      1.65 o 
   3  12   2       46.22       38.33      3.25 o 
  -7  13   2       15.46       13.55      2.01 o 
  -6  13   2       32.34       31.96      3.61 o 
  -5  13   2       12.69       14.23      1.80 o 
  -4  13   2      673.66      650.65     27.21 o 
  -3  13   2       20.99       20.75      2.64 o 
  -2  13   2       44.16       47.41      3.77 o 
  -1  13   2      138.03      138.62      6.18 o 
   0  13   2        0.61        4.25      1.89 o 
   1  13   2      138.82      131.73      7.23 o 
   2  13   2        4.12        3.41      1.22 o 
  -6  14   2      334.66      348.78      9.10 o 
  -5  14   2       20.44       15.50      2.44 o 
  -4  14   2      174.47      174.72      6.56 o 
  -3  14   2      139.63      137.94      5.29 o 
  -2  14   2       62.65       60.91      3.60 o 
  -1  14   2      404.97      384.32      8.57 o 
   0  14   2       39.04       34.87      2.48 o 
   1  14   2       12.43        9.26      1.25 o 
  -5  15   2       15.39       17.39      1.78 o 
  -4  15   2      423.62      376.29      7.97 o 
  -3  15   2      178.58      160.99      4.21 o 
  -2  15   2      215.57      210.46      6.54 o 
  -1  15   2        6.33        4.71      1.34 o 
   1 -16   3        1.23        0.50      0.86 o 
   2 -16   3       18.20       16.89      2.22 o 
   3 -16   3       21.81       27.65      2.79 o 
   4 -16   3       27.41       23.73      2.31 o 
  -1 -15   3        0.90        2.28      0.74 o 
   0 -15   3       14.03       12.73      2.40 o 
   1 -15   3       49.46       53.36      3.31 o 
   2 -15   3        6.16        5.53      1.40 o 
   3 -15   3      261.94      298.48      7.74 o 
   4 -15   3        3.69        5.38      1.46 o 
   5 -15   3      154.70      172.95      7.27 o 
  -2 -14   3       76.03       73.32      4.49 o 
  -1 -14   3        0.38        1.98      1.52 o 
   0 -14   3      333.55      362.04     13.47 o 
   1 -14   3       35.07       38.66      4.61 o 
   2 -14   3      131.11      140.65      6.47 o 
   3 -14   3      142.82      149.89      6.63 o 
   4 -14   3      106.68      120.42      5.62 o 
   5 -14   3        1.43        4.46      1.20 o 
   6 -14   3        1.31        0.50      1.06 o 
  -3 -13   3      306.95      321.52     15.83 o 
  -2 -13   3       13.81       12.25      1.66 o 
  -1 -13   3      762.75      814.32     20.89 o 
   0 -13   3       15.22       15.20      3.43 o 
   1 -13   3      186.79      203.91     11.69 o 
   2 -13   3      190.29      195.73      8.28 o 
   3 -13   3      330.57      346.82     10.92 o 
   4 -13   3      183.46      178.72      7.66 o 
   5 -13   3      749.54      785.44     17.70 o 
   6 -13   3        0.21        0.20      0.61 o 
  -4 -12   3      361.05      323.17      5.92 o 
  -3 -12   3      389.17      391.93      8.68 o 
  -2 -12   3      105.46      119.77      5.33 o 
  -1 -12   3      476.21      506.21     11.07 o 
   0 -12   3      441.73      469.67     17.64 o 
   1 -12   3      549.50      556.84     19.51 o 
   2 -12   3      369.19      387.75     11.89 o 
   3 -12   3      529.91      541.74     14.10 o 
   4 -12   3       57.85       53.10      4.59 o 
   5 -12   3       95.60      123.10      6.51 o 
   6 -12   3       10.81        9.67      1.41 o 
   7 -12   3      397.88      463.32      9.70 o 
  -5 -11   3       49.02       43.99      2.89 o 
  -4 -11   3      181.87      188.44      5.95 o 
  -3 -11   3      277.89      318.76     12.01 o 
  -2 -11   3      585.21      622.70     17.22 o 
  -1 -11   3       52.12       62.08      4.18 o 
   0 -11   3        1.97        5.30      2.66 o 
   1 -11   3      964.63     1023.33     25.83 o 
   2 -11   3       10.99       14.65      3.79 o 
   3 -11   3      299.30      289.08     10.31 o 
   4 -11   3       40.78       39.59      4.02 o 
   5 -11   3      138.82      122.54      6.82 o 
   6 -11   3        0.97        1.97      1.02 o 
   7 -11   3       72.76       74.86      3.45 o 
   8 -11   3      112.67      123.33      5.12 o 
  -5 -10   3      136.21      140.45      6.77 o 
  -4 -10   3        0.16        0.40      1.64 o 
  -3 -10   3      330.96      391.38     14.41 o 
  -2 -10   3       95.59      118.88      7.84 o 
  -1 -10   3      747.11      784.26     14.62 o 
   0 -10   3      179.52      178.03      8.20 o 
   1 -10   3     3218.54     3196.38    103.50 o 
   2 -10   3      137.57      139.45      9.34 o 
   3 -10   3      228.60      218.86      6.57 o 
   4 -10   3        0.01        0.58      1.28 o 
   5 -10   3       80.70       79.84      5.67 o 
   6 -10   3      166.58      154.25      5.66 o 
   7 -10   3      167.84      171.95      9.25 o 
   8 -10   3        3.99        4.51      1.65 o 
  -6  -9   3      159.75      144.97      5.85 o 
  -5  -9   3        2.56        8.38      2.40 o 
  -4  -9   3       17.77       20.16      3.78 o 
  -3  -9   3      153.41      132.34      8.69 o 
  -2  -9   3        0.68        4.46      2.52 o 
  -1  -9   3      518.63      552.21     18.86 o 
   0  -9   3      558.40      580.63     17.88 o 
   1  -9   3        0.06        4.04      1.55 o 
   2  -9   3       87.83       93.18      6.05 o 
   3  -9   3        7.30       14.86      2.78 o 
   4  -9   3       14.06       14.43      1.87 o 
   5  -9   3       36.70       41.20      4.12 o 
   6  -9   3      364.73      326.70      8.35 o 
   7  -9   3        1.95       -1.72      1.72 o 
   8  -9   3        0.01        1.01      1.44 o 
  -6  -8   3        0.37        0.89      1.27 o 
  -5  -8   3       17.56       19.28      2.38 o 
  -4  -8   3       24.82       25.78      4.28 o 
  -3  -8   3      363.11      383.10     10.70 o 
  -2  -8   3     2037.48     2064.40     36.23 o 
  -1  -8   3      254.73      222.80     11.06 o 
   0  -8   3      113.57       97.58      6.78 o 
   1  -8   3       49.16       57.32      3.13 o 
   2  -8   3       65.93       63.14      3.34 o 
   3  -8   3      143.21      150.74      8.16 o 
   4  -8   3     1009.13     1020.46     22.79 o 
   5  -8   3        9.18        7.97      2.52 o 
   6  -8   3      460.70      467.98     13.54 o 
   7  -8   3       36.94       31.94      4.79 o 
   8  -8   3      118.32      137.66      7.37 o 
  -7  -7   3      152.05      122.14      4.71 o 
  -6  -7   3       13.88       14.56      1.97 o 
  -5  -7   3       21.74       21.25      2.92 o 
  -4  -7   3      324.80      313.69     11.02 o 
  -3  -7   3       56.67       77.95      7.19 o 
  -2  -7   3        3.43        2.52      1.72 o 
  -1  -7   3       23.15       20.28      3.15 o 
   0  -7   3      122.49      131.07      7.08 o 
   1  -7   3      809.09      857.95     16.40 o 
   2  -7   3      186.23      160.97      6.55 o 
   3  -7   3      308.71      328.47     11.54 o 
   4  -7   3      718.93      748.83     19.02 o 
   5  -7   3      100.79      107.11      4.90 o 
   6  -7   3        5.32        3.64      4.61 o 
   7  -7   3        0.44        3.32      2.41 o 
   8  -7   3      676.15      717.70     17.27 o 
   9  -7   3        1.13        2.03      0.83 o 
  -7  -6   3      221.30      208.38      5.11 o 
  -6  -6   3        8.26        9.22      1.93 o 
  -5  -6   3      342.95      343.41      9.75 o 
  -4  -6   3        1.19        3.13      1.52 o 
  -3  -6   3       20.35       12.37      3.02 o 
  -2  -6   3     1155.39     1238.88     23.52 o 
  -1  -6   3        1.73        6.09      1.82 o 
   0  -6   3     3165.56     3300.67     31.29 o 
   1  -6   3      551.73      533.21     11.64 o 
   2  -6   3       84.31       93.06      3.32 o 
   3  -6   3      125.90      110.47      4.04 o 
   4  -6   3       46.04       40.36      4.32 o 
   5  -6   3      762.21      678.27     11.86 o 
   6  -6   3       17.49       19.75      3.14 o 
   7  -6   3        8.16        5.93      1.86 o 
   8  -6   3      442.66      422.45     13.64 o 
   9  -6   3       55.67       56.55      3.19 o 
  -8  -5   3      331.27      310.53      7.54 o 
  -7  -5   3        1.25        2.45      0.99 o 
  -6  -5   3      300.03      304.19      9.08 o 
  -5  -5   3      202.93      191.00      7.59 o 
  -4  -5   3       46.73       51.76      5.39 o 
  -3  -5   3      567.13      655.98     17.09 o 
  -2  -5   3     2248.69     2335.77     28.83 o 
  -1  -5   3      326.28      320.25      9.65 o 
   0  -5   3       89.53       48.39      3.44 o 
   1  -5   3      171.84      167.43      5.58 o 
   2  -5   3     4401.86     4278.29     30.61 o 
   3  -5   3     1514.95     1543.34     14.31 o 
   4  -5   3      270.72      251.98     10.24 o 
   5  -5   3       69.15       58.63      5.45 o 
   6  -5   3     2521.13     2413.62     43.77 o 
   7  -5   3        0.64        2.62      1.76 o 
   8  -5   3      325.35      365.49     12.78 o 
   9  -5   3       54.61       40.36      2.78 o 
  -8  -4   3        0.76       -0.95      1.17 o 
  -7  -4   3      605.26      623.65     26.75 o 
  -6  -4   3       86.44       85.77      3.99 o 
  -5  -4   3     1604.56     1555.57     50.84 o 
  -4  -4   3     2524.18     2637.18     55.96 o 
  -3  -4   3      544.13      528.36     13.88 o 
  -2  -4   3      530.85      566.76     12.65 o 
  -1  -4   3     6917.74     6749.99     38.97 o 
   0  -4   3      316.64      331.29      7.77 o 
   1  -4   3     1812.44     1657.36     17.54 o 
   2  -4   3      116.10      135.10      2.86 o 
   3  -4   3      524.11      551.05     10.72 o 
   4  -4   3      985.13      979.66     19.11 o 
   5  -4   3        3.97        2.90      1.58 o 
   6  -4   3      288.83      301.02     15.58 o 
   7  -4   3      217.24      214.29      8.59 o 
   8  -4   3        3.85        2.32      1.68 o 
   9  -4   3      155.52      174.05      5.45 o 
  -8  -3   3        1.37        1.59      1.22 o 
  -7  -3   3      256.55      260.49     11.84 o 
  -6  -3   3      241.78      251.91      8.70 o 
  -5  -3   3      446.43      457.72     10.27 o 
  -4  -3   3      259.04      277.30      6.97 o 
  -3  -3   3      356.23      408.01      7.39 o 
  -2  -3   3      199.31      228.42      7.16 o 
  -1  -3   3      390.77      427.17      8.76 o 
   0  -3   3      611.02      544.33      9.11 o 
   1  -3   3       70.60       80.21      3.70 o 
   2  -3   3     2703.00     2698.71     22.06 o 
   3  -3   3     1238.24     1254.96     15.98 o 
   4  -3   3     3928.66     3847.39     35.77 o 
   5  -3   3       14.02       15.03      2.53 o 
   6  -3   3      202.54      200.82      6.39 o 
   7  -3   3      226.11      210.36      7.92 o 
   8  -3   3       37.13       45.00      4.68 o 
  -8  -2   3       95.10       90.92      6.15 o 
  -7  -2   3       17.14       13.10      2.26 o 
  -6  -2   3        7.45        5.11      2.35 o 
  -5  -2   3       13.26       13.84      2.64 o 
  -4  -2   3      522.79      552.60     19.29 o 
  -3  -2   3     1121.31     1222.31     11.91 o 
  -2  -2   3     1181.90     1180.79      8.57 o 
  -1  -2   3     6154.55     5875.44     20.18 o 
   0  -2   3        1.13        3.87      0.92 o 
   1  -2   3     1135.87     1083.91     12.70 o 
   2  -2   3     5950.71     5834.33     32.21 o 
   3  -2   3       53.28       56.39      2.56 o 
   4  -2   3       70.36       55.95      4.13 o 
   5  -2   3       54.33       73.20      6.50 o 
   6  -2   3       60.16       48.67      2.91 o 
   7  -2   3       46.21       47.04      2.56 o 
   8  -2   3        3.67        3.01      1.88 o 
  -9  -1   3        4.83        3.49      1.18 o 
  -8  -1   3       59.31       59.35      4.30 o 
  -7  -1   3      213.42      226.16      7.82 o 
  -6  -1   3      175.13      180.58      5.64 o 
  -5  -1   3       67.62       54.92      4.94 o 
  -4  -1   3      394.85      449.97     10.90 o 
  -3  -1   3      491.24      535.06      6.24 o 
  -2  -1   3      328.44      304.70      4.07 o 
  -1  -1   3     3193.07     3019.25     22.78 o 
   0  -1   3      624.66      620.62      5.87 o 
   1  -1   3     3458.84     3412.77     22.74 o 
   2  -1   3       40.61       36.71      2.73 o 
   3  -1   3     9154.85     9614.51     83.97 o 
   4  -1   3        1.01        1.79      0.70 o 
   5  -1   3       20.04       20.01      3.52 o 
   6  -1   3      336.38      310.14      8.03 o 
   7  -1   3        8.88        5.76      1.19 o 
   8  -1   3        0.93       -0.31      1.32 o 
  -9   0   3      103.21      100.28      9.18 o 
  -8   0   3        3.88        7.39      1.56 o 
  -7   0   3       97.73       81.07      4.74 o 
  -6   0   3      326.84      310.33      9.42 o 
  -5   0   3       18.39       15.07      1.90 o 
  -4   0   3       38.74       34.97      2.50 o 
  -3   0   3        1.58        2.13      0.53 o 
  -2   0   3      119.05      131.14      4.06 o 
  -1   0   3     2919.44     2756.37     19.49 o 
   0   0   3       45.99       75.30      2.23 o 
   1   0   3     1163.73     1076.94      9.99 o 
   2   0   3     1131.19     1002.32     20.44 o 
   3   0   3     2947.34     2914.85     24.14 o 
   4   0   3       16.21       27.77      3.00 o 
   5   0   3      138.36      118.00      4.09 o 
   6   0   3      567.68      547.28     10.76 o 
   7   0   3      197.69      194.67      5.17 o 
   8   0   3       19.74       17.51      2.37 o 
  -9   1   3        7.43        6.81      1.65 o 
  -8   1   3      742.80      736.24     12.35 o 
  -7   1   3      262.20      247.92      8.11 o 
  -6   1   3      461.87      482.30      9.45 o 
  -5   1   3        0.78        1.03      1.02 o 
  -4   1   3      360.34      270.62      6.53 o 
  -3   1   3       16.95       27.21      1.16 o 
  -2   1   3     4174.40     3578.82     10.13 o 
  -1   1   3     3819.89     3774.19     14.26 o 
   0   1   3    22028.83    20422.01     59.67 o 
   1   1   3      902.29      861.88     13.99 o 
   2   1   3       25.63       47.72      3.79 o 
   3   1   3      966.32      994.12     18.74 o 
   4   1   3     3500.20     3553.68     25.36 o 
   5   1   3      349.93      322.01      8.07 o 
   6   1   3      507.37      481.75     10.18 o 
   7   1   3        8.08        8.10      1.32 o 
   8   1   3      182.62      168.21      6.27 o 
  -9   2   3       34.81       29.84      3.05 o 
  -8   2   3       34.07       30.31      2.89 o 
  -7   2   3       14.30       14.11      1.96 o 
  -6   2   3       17.25       16.63      1.96 o 
  -5   2   3        5.23        7.15      1.37 o 
  -4   2   3      739.09      733.92     15.33 o 
  -3   2   3      989.81     1123.38     11.20 o 
  -2   2   3       29.20       26.67      1.00 o 
  -1   2   3      227.97      217.92     11.50 o 
   0   2   3     6355.23     6707.84     37.57 o 
   1   2   3     2449.57     2486.83     25.71 o 
   2   2   3      720.50      731.35     15.59 o 
   3   2   3      479.39      466.77      8.76 o 
   4   2   3       34.77       38.87      2.92 o 
   5   2   3        0.84        1.66      1.43 o 
   6   2   3      127.80      134.78      5.42 o 
   7   2   3      263.29      254.31      9.13 o 
   8   2   3       25.42       22.85      2.12 o 
  -9   3   3        1.15       -0.90      1.84 o 
  -8   3   3      183.15      184.83      6.74 o 
  -7   3   3       55.36       53.10      3.90 o 
  -6   3   3     1132.36     1093.87     13.94 o 
  -5   3   3        6.31       11.14      1.57 o 
  -4   3   3      415.55      322.44      7.08 o 
  -3   3   3       60.12       58.54      3.31 o 
  -2   3   3      752.24      671.64      7.27 o 
  -1   3   3     1078.49     1048.83     10.13 o 
   0   3   3     1747.23     1587.76     19.95 o 
   1   3   3        0.86        5.83      1.65 o 
   2   3   3     3824.24     3943.92     39.25 o 
   3   3   3      475.99      426.45     14.35 o 
   4   3   3     3995.86     3774.26     45.10 o 
   5   3   3      152.64      128.73      5.36 o 
   6   3   3     1087.53     1110.28     18.44 o 
   7   3   3      318.59      327.60      8.03 o 
  -9   4   3      174.48      168.43      4.67 o 
  -8   4   3       51.03       50.03      2.86 o 
  -7   4   3      394.01      380.43     11.21 o 
  -6   4   3      699.49      687.93     11.48 o 
  -5   4   3       58.47       61.26      3.56 o 
  -4   4   3       74.70       64.58      3.22 o 
  -3   4   3        2.72        6.21      1.38 o 
  -2   4   3      814.41      789.57      7.76 o 
  -1   4   3      389.23      373.59      6.76 o 
   0   4   3      261.67      307.43      9.67 o 
   1   4   3        0.10        1.50      1.14 o 
   2   4   3        1.97       10.60      2.44 o 
   3   4   3       75.54       77.60      6.63 o 
   4   4   3     4180.71     4014.78     24.09 o 
   5   4   3        0.15        2.18      1.72 o 
   6   4   3      561.33      557.74     12.21 o 
   7   4   3        4.66        6.65      1.89 o 
  -9   5   3       37.09       31.83      3.03 o 
  -8   5   3      102.53      106.11      4.01 o 
  -7   5   3      139.63      148.98      5.33 o 
  -6   5   3     2387.81     2233.33     25.07 o 
  -5   5   3      117.72      130.14      5.16 o 
  -4   5   3       24.28       33.86      2.38 o 
  -3   5   3      416.09      461.80      7.51 o 
  -2   5   3      558.64      507.23      8.10 o 
  -1   5   3      160.18      201.50      6.68 o 
   0   5   3     6749.57     6798.55     50.09 o 
   1   5   3       89.56       82.37      6.17 o 
   2   5   3     1879.82     1866.85     31.71 o 
   3   5   3       57.28       44.79      5.56 o 
   4   5   3       26.91       34.50      3.45 o 
   5   5   3      305.04      295.99     13.08 o 
   6   5   3        0.17        0.74      1.29 o 
   7   5   3        4.45        3.11      0.82 o 
  -9   6   3       88.76       90.76      4.87 o 
  -8   6   3      468.37      465.79     16.05 o 
  -7   6   3      516.89      497.90     12.01 o 
  -6   6   3       70.29       73.91      3.71 o 
  -5   6   3       84.51       77.43      3.99 o 
  -4   6   3       19.50       20.68      3.06 o 
  -3   6   3      300.09      320.31     11.13 o 
  -2   6   3     6001.12     6146.10     76.67 o 
  -1   6   3      596.40      616.69     15.08 o 
   0   6   3       15.64       20.59      3.15 o 
   1   6   3       81.12       88.04      6.96 o 
   2   6   3      306.17      267.16     13.00 o 
   3   6   3        3.15        5.32      1.68 o 
   4   6   3      361.58      347.08     14.16 o 
   5   6   3      452.70      486.48     11.02 o 
   6   6   3      511.97      486.16     10.98 o 
  -9   7   3       17.51       11.87      1.87 o 
  -8   7   3      267.72      256.94     10.96 o 
  -7   7   3       66.23       71.00      4.61 o 
  -6   7   3      466.03      419.45     11.12 o 
  -5   7   3       69.92       71.89      4.32 o 
  -4   7   3       29.70       28.61      3.74 o 
  -3   7   3       50.84       83.20      6.13 o 
  -2   7   3       57.79       61.29      5.22 o 
  -1   7   3      423.79      414.97     11.85 o 
   0   7   3      289.69      276.07     12.11 o 
   1   7   3       56.73       67.14      6.53 o 
   2   7   3      106.72      116.15      6.23 o 
   3   7   3       23.25       28.72      4.51 o 
   4   7   3      686.84      727.82     13.84 o 
   5   7   3        2.97        3.72      1.46 o 
   6   7   3        1.14       -0.05      1.47 o 
  -9   8   3       31.41       32.50      2.70 o 
  -8   8   3      110.19      109.97      7.03 o 
  -7   8   3      167.50      162.74      6.69 o 
  -6   8   3       21.86       15.91      2.48 o 
  -5   8   3      769.62      750.83     14.05 o 
  -4   8   3       21.47       20.84      3.40 o 
  -3   8   3      294.14      287.41     12.08 o 
  -2   8   3      322.64      413.18     14.28 o 
  -1   8   3      716.78      721.65     16.56 o 
   0   8   3        2.20        6.52      2.30 o 
   1   8   3      358.55      395.87     15.67 o 
   2   8   3       70.56       57.59      6.33 o 
   3   8   3      322.09      334.33     14.63 o 
   4   8   3       77.17       78.93      4.27 o 
   5   8   3      156.53      142.67      5.68 o 
  -9   9   3       52.98       48.30      2.88 o 
  -8   9   3        3.27        5.01      1.78 o 
  -7   9   3      230.98      226.32     10.59 o 
  -6   9   3      707.88      715.70     17.49 o 
  -5   9   3       26.23       36.26      4.99 o 
  -4   9   3      533.17      527.03     12.71 o 
  -3   9   3      281.99      257.61      8.49 o 
  -2   9   3      389.27      394.94     14.91 o 
  -1   9   3     1458.71     1456.37     43.60 o 
   0   9   3      414.15      440.20     11.55 o 
   1   9   3      404.98      399.44     15.87 o 
   2   9   3      174.69      188.06     11.13 o 
   3   9   3       99.25       87.76      7.36 o 
   4   9   3      158.20      140.95      7.50 o 
   5   9   3       28.51       18.90      2.07 o 
  -8  10   3       30.66       28.90      3.29 o 
  -7  10   3        0.30        4.94      3.34 o 
  -6  10   3       23.21       18.61      2.44 o 
  -5  10   3      483.01      465.21     16.41 o 
  -4  10   3      137.77      116.57      8.46 o 
  -3  10   3       95.83       96.23      5.42 o 
  -2  10   3       36.42       39.60      5.03 o 
  -1  10   3       16.49       15.51      5.71 o 
   0  10   3     1042.26      966.36     23.60 o 
   1  10   3        2.60        0.59      2.04 o 
   2  10   3        0.39        1.19      1.85 o 
   3  10   3      191.11      199.76      8.51 o 
   4  10   3        1.72       -1.25      1.25 o 
  -8  11   3      599.08      648.32     12.80 o 
  -7  11   3      101.41      104.75      6.73 o 
  -6  11   3      471.06      536.28     11.41 o 
  -5  11   3       56.72       66.51      6.21 o 
  -4  11   3      178.53      179.18     10.75 o 
  -3  11   3      736.09      698.83     19.93 o 
  -2  11   3       50.88       48.98      4.03 o 
  -1  11   3      850.29      812.83     14.96 o 
   0  11   3      240.83      218.54      8.06 o 
   1  11   3       91.22      103.35      7.77 o 
   2  11   3      314.76      301.91     12.40 o 
   3  11   3      641.89      567.68     13.99 o 
  -8  12   3       73.65       79.91      3.60 o 
  -7  12   3        0.38       -0.43      1.10 o 
  -6  12   3      426.53      428.08     11.04 o 
  -5  12   3       60.84       51.00      5.11 o 
  -4  12   3       74.42       77.80      4.70 o 
  -3  12   3       51.29       44.87      3.71 o 
  -2  12   3      526.00      518.38     12.39 o 
  -1  12   3      144.60      146.66      8.57 o 
   0  12   3        6.67        5.95      1.65 o 
   1  12   3       35.36       32.94      2.90 o 
   2  12   3        0.64        1.66      1.19 o 
  -7  13   3      107.51      109.80      4.85 o 
  -6  13   3        5.05        3.48      1.51 o 
  -5  13   3      258.93      233.41     13.59 o 
  -4  13   3        6.25        4.77      2.00 o 
  -3  13   3      397.03      360.88      9.36 o 
  -2  13   3        9.75       10.94      1.89 o 
  -1  13   3        8.71        6.20      1.85 o 
   0  13   3      168.71      156.46      5.75 o 
   1  13   3       72.78       64.75      3.23 o 
   2  13   3        3.53        3.74      1.04 o 
  -6  14   3        4.48       13.27      1.72 o 
  -5  14   3        7.82        8.16      1.37 o 
  -4  14   3      307.50      287.63      9.19 o 
  -3  14   3        0.25        0.86      1.57 o 
  -2  14   3        1.04        1.86      0.92 o 
  -1  14   3       62.80       50.32      2.88 o 
   0  14   3       17.13       13.33      2.98 o 
  -3  15   3       12.66       11.93      1.72 o 
  -2  15   3       67.28       75.75      3.99 o 
  -1  15   3        6.42        5.64      1.16 o 
   1 -16   4      134.55      127.58      5.03 o 
   2 -16   4       35.38       39.42      3.16 o 
   3 -16   4      777.89      797.99     13.68 o 
  -1 -15   4      384.40      384.88      6.56 o 
   0 -15   4       45.82       49.47      2.99 o 
   1 -15   4      166.67      164.71      5.77 o 
   2 -15   4        3.87        5.91      1.41 o 
   3 -15   4      326.79      366.19     14.31 o 
   4 -15   4       57.53       57.74      3.19 o 
   5 -15   4      491.94      514.23     29.83 o 
  -2 -14   4        0.15        2.25      1.13 o 
  -1 -14   4      330.04      360.61     11.81 o 
   0 -14   4       45.60       49.17      5.01 o 
   1 -14   4        1.29        1.22      1.27 o 
   2 -14   4       33.00       33.96      3.63 o 
   3 -14   4       46.93       50.48      3.93 o 
   4 -14   4      362.63      372.28      9.74 o 
   5 -14   4       83.52       87.46      4.22 o 
   6 -14   4        0.05        2.14      0.75 o 
  -3 -13   4      122.45      130.02      4.32 o 
  -2 -13   4       93.43       89.54      3.93 o 
  -1 -13   4      395.85      395.63     14.36 o 
   0 -13   4      225.78      253.57     12.21 o 
   1 -13   4       31.26       26.97      4.37 o 
   2 -13   4       98.99      104.94      6.14 o 
   3 -13   4      305.59      315.46     10.39 o 
   4 -13   4      146.94      151.52      7.05 o 
   5 -13   4        2.22        4.06      1.42 o 
   6 -13   4       14.71       19.22      1.73 o 
  -4 -12   4        1.00        0.70      1.34 o 
  -3 -12   4      252.94      293.52      7.37 o 
  -2 -12   4       17.74       14.22      2.12 o 
  -1 -12   4        0.06        3.71      1.38 o 
   0 -12   4       62.10       68.17      6.80 o 
   1 -12   4      348.43      355.73     15.43 o 
   2 -12   4      405.70      400.39     12.09 o 
   3 -12   4      524.62      525.59     13.93 o 
   4 -12   4      289.77      291.43     10.34 o 
   5 -12   4       33.15       32.67      3.54 o 
   6 -12   4        2.10        2.79      0.93 o 
   7 -12   4       25.83       20.57      2.36 o 
  -5 -11   4        3.88        3.66      1.20 o 
  -4 -11   4      123.93      130.21      5.00 o 
  -3 -11   4      535.57      597.77     17.83 o 
  -2 -11   4      145.31      157.34      6.56 o 
  -1 -11   4       90.90      108.59      5.47 o 
   0 -11   4       17.78       18.90      3.89 o 
   1 -11   4       14.10       21.29      4.17 o 
   2 -11   4      532.37      557.80     19.47 o 
   3 -11   4        0.09        0.74      2.32 o 
   4 -11   4      538.48      595.16     15.08 o 
   5 -11   4       39.58       40.89      4.12 o 
   6 -11   4      391.55      395.94     10.22 o 
   7 -11   4        1.21       -0.56      0.92 o 
  -5 -10   4      163.20      161.33      7.07 o 
  -4 -10   4      282.75      311.89     12.18 o 
  -3 -10   4      736.76      737.08     19.70 o 
  -2 -10   4      591.54      535.09     16.50 o 
  -1 -10   4      534.11      553.65     11.96 o 
   0 -10   4     2490.57     2431.12     29.60 o 
   1 -10   4      205.62      214.75      7.79 o 
   2 -10   4      163.78      151.55     11.82 o 
   3 -10   4       62.23       52.87      3.42 o 
   4 -10   4      230.15      206.40      8.96 o 
   5 -10   4      488.53      470.77     13.57 o 
   6 -10   4      150.86      179.74      5.85 o 
   7 -10   4        1.57        2.04      1.50 o 
   8 -10   4      193.44      237.33      7.21 o 
  -6  -9   4       59.47       52.15      3.59 o 
  -5  -9   4      181.79      193.18      9.26 o 
  -4  -9   4        4.72        4.49      2.09 o 
  -3  -9   4      572.49      634.46     18.69 o 
  -2  -9   4       71.74       83.10      5.03 o 
  -1  -9   4      165.46      168.36     10.43 o 
   0  -9   4      224.56      242.50     11.68 o 
   1  -9   4      168.28      188.03      6.15 o 
   2  -9   4       27.20       25.19      3.46 o 
   3  -9   4        1.83        4.22      1.48 o 
   4  -9   4      863.35      878.82     13.83 o 
   5  -9   4      553.17      546.69     14.69 o 
   6  -9   4      155.94      156.42      7.77 o 
   7  -9   4       71.07       70.67      6.46 o 
   8  -9   4      357.74      376.30     10.19 o 
  -6  -8   4      296.52      332.52     10.67 o 
  -5  -8   4      159.50      183.51      6.44 o 
  -4  -8   4      389.73      405.73     15.22 o 
  -3  -8   4        2.16        4.71      1.61 o 
  -2  -8   4      422.03      403.56     16.06 o 
  -1  -8   4       17.88       12.38      2.87 o 
   0  -8   4      641.19      604.19     16.81 o 
   1  -8   4      113.03      127.04      7.20 o 
   2  -8   4     1362.70     1265.04     20.71 o 
   3  -8   4       49.95       49.01      4.97 o 
   4  -8   4     1048.75     1008.63     14.49 o 
   5  -8   4      307.69      307.11     11.00 o 
   6  -8   4      688.70      702.05     16.65 o 
   7  -8   4      114.78      107.42      8.45 o 
   8  -8   4      613.12      667.46     14.59 o 
  -7  -7   4      135.74      116.42      3.39 o 
  -6  -7   4        0.85        1.24      1.25 o 
  -5  -7   4      240.94      266.69      8.32 o 
  -4  -7   4       33.23       34.20      3.15 o 
  -3  -7   4       15.52       20.87      2.62 o 
  -2  -7   4      283.06      313.62     13.05 o 
  -1  -7   4      414.13      360.58     12.83 o 
   0  -7   4       74.60       74.30      5.38 o 
   1  -7   4       15.51       14.03      2.27 o 
   2  -7   4      149.36      162.44      6.93 o 
   3  -7   4      310.52      300.03     11.41 o 
   4  -7   4      283.12      260.78     11.56 o 
   5  -7   4     1464.03     1368.65     15.07 o 
   6  -7   4      227.38      207.56     11.87 o 
   7  -7   4       27.93       19.93      2.71 o 
   8  -7   4      319.03      340.11     10.98 o 
  -7  -6   4       22.69       23.12      2.50 o 
  -6  -6   4      719.88      730.28     13.23 o 
  -5  -6   4       69.28       63.98      4.26 o 
  -4  -6   4        6.09        5.67      1.55 o 
  -3  -6   4        4.67        3.33      1.89 o 
  -2  -6   4       85.02       88.17      6.37 o 
  -1  -6   4       28.98       28.03      3.34 o 
   0  -6   4     1873.48     1864.20     24.28 o 
   1  -6   4        4.62       10.90      1.40 o 
   2  -6   4     2081.82     2051.91     16.59 o 
   3  -6   4     1262.30     1219.83     18.76 o 
   4  -6   4       62.91       64.08      5.59 o 
   5  -6   4       19.58       17.48      1.84 o 
   6  -6   4      226.62      201.86      8.72 o 
   7  -6   4      129.77      153.52      7.02 o 
   8  -6   4      195.83      176.66      8.21 o 
  -8  -5   4        8.24        9.34      1.61 o 
  -7  -5   4        0.18        1.76      0.82 o 
  -6  -5   4        8.99        8.01      1.59 o 
  -5  -5   4       62.62       76.34      4.52 o 
  -4  -5   4      333.37      339.90     13.37 o 
  -3  -5   4      119.50      137.73      7.89 o 
  -2  -5   4      433.47      509.18     13.60 o 
  -1  -5   4     4811.10     5239.09     39.68 o 
   0  -5   4      650.17      677.58      9.32 o 
   1  -5   4       45.44       47.43      3.58 o 
   2  -5   4      373.98      382.67     10.00 o 
   3  -5   4      201.58      188.35      7.12 o 
   4  -5   4      189.56      191.45      9.19 o 
   5  -5   4      129.23      115.78      4.32 o 
   6  -5   4       38.77       36.61      3.92 o 
   7  -5   4       84.21       92.59      4.36 o 
   8  -5   4      127.38      125.25      7.03 o 
  -8  -4   4      529.42      521.49     11.15 o 
  -7  -4   4        3.16        4.31      2.29 o 
  -6  -4   4       42.02       48.08      3.07 o 
  -5  -4   4      278.23      271.47      6.80 o 
  -4  -4   4       43.03       36.33      4.23 o 
  -3  -4   4     1310.77     1404.64     22.60 o 
  -2  -4   4     2643.55     2715.35     28.16 o 
  -1  -4   4      810.80      826.16     14.40 o 
   0  -4   4       67.35       48.36      3.34 o 
   1  -4   4       38.62       37.09      2.98 o 
   2  -4   4      183.60      166.13      6.35 o 
   3  -4   4      933.96      889.51     15.21 o 
   4  -4   4      209.25      206.77      9.10 o 
   5  -4   4      304.23      295.71      9.00 o 
   6  -4   4      952.77      884.00     17.75 o 
   7  -4   4       33.02       35.83      2.86 o 
   8  -4   4       67.73       61.07      5.03 o 
  -8  -3   4      152.61      163.02      7.53 o 
  -7  -3   4        7.19        5.59      1.72 o 
  -6  -3   4       32.27       30.34      3.18 o 
  -5  -3   4      669.99      692.68     12.41 o 
  -4  -3   4      138.80      120.76      4.68 o 
  -3  -3   4     1547.04     1643.97     21.98 o 
  -2  -3   4     1609.15     1711.60     20.20 o 
  -1  -3   4      707.42      829.05     12.24 o 
   0  -3   4     1156.79     1099.82     14.44 o 
   1  -3   4     1029.00      934.81     13.87 o 
   2  -3   4       65.03       83.69      4.41 o 
   3  -3   4     3322.72     3374.05     29.25 o 
   4  -3   4      360.70      352.01     11.21 o 
   5  -3   4     1205.09     1174.56     20.28 o 
   6  -3   4      999.04      969.31     13.86 o 
   7  -3   4      483.39      524.39     18.79 o 
   8  -3   4      420.78      460.56     13.00 o 
  -8  -2   4      684.17      717.49     18.47 o 
  -7  -2   4        4.74        6.21      1.68 o 
  -6  -2   4      505.14      491.85     11.68 o 
  -5  -2   4      318.30      309.56     11.68 o 
  -4  -2   4     1286.86     1214.76     13.83 o 
  -3  -2   4       66.97       62.48      2.93 o 
  -2  -2   4      502.54      378.80     15.36 o 
  -1  -2   4     2487.40     2596.12     14.56 o 
   0  -2   4     5196.10     4772.10     45.89 o 
   1  -2   4       45.06       44.74      3.05 o 
   2  -2   4      619.71      721.51     12.83 o 
   3  -2   4        0.76        0.72      1.01 o 
   4  -2   4       15.77       19.83      2.77 o 
   5  -2   4       33.94       41.69      3.22 o 
   6  -2   4      232.74      186.81      5.55 o 
   7  -2   4        5.67        7.52      1.46 o 
   8  -2   4      340.39      386.04     11.52 o 
  -9  -1   4        0.05       -0.45      2.92 o 
  -8  -1   4      324.93      348.46     12.98 o 
  -7  -1   4      247.37      239.68      8.11 o 
  -6  -1   4      307.49      333.11      7.68 o 
  -5  -1   4       19.16       29.60      3.77 o 
  -4  -1   4      155.67      192.37      6.00 o 
  -3  -1   4       98.30      102.90      2.87 o 
  -2  -1   4      943.12      919.80      9.45 o 
  -1  -1   4       24.09       42.81      1.79 o 
   0  -1   4     2210.07     2344.70     11.62 o 
   1  -1   4      996.45      934.78     13.68 o 
   2  -1   4      476.76      519.82     11.11 o 
   3  -1   4     2031.81     2017.29     26.25 o 
   4  -1   4      415.34      422.95     11.55 o 
   5  -1   4     1406.83     1374.51     16.68 o 
   6  -1   4      248.81      251.80      7.29 o 
   7  -1   4      289.02      293.64      7.15 o 
   8  -1   4       16.23       16.18      3.23 o 
  -9   0   4       17.01       15.54      5.18 o 
  -8   0   4      367.14      351.98      9.08 o 
  -7   0   4      111.14      103.97      5.46 o 
  -6   0   4     1139.30     1140.74     17.05 o 
  -5   0   4       19.42       21.68      2.35 o 
  -4   0   4      339.47      326.80      7.60 o 
  -3   0   4      731.93      766.91      7.17 o 
  -2   0   4      241.40      323.31      3.93 o 
  -1   0   4       39.58       31.13      4.97 o 
   0   0   4    15572.70    14830.41     29.92 o 
   1   0   4      651.17      612.44      9.58 o 
   2   0   4     1062.11     1029.70     15.99 o 
   3   0   4      350.50      325.06      9.99 o 
   4   0   4      703.51      723.58     15.88 o 
   5   0   4       62.24       59.27      3.47 o 
   6   0   4      568.15      582.20     11.15 o 
   7   0   4      136.35      148.93      4.32 o 
   8   0   4      508.51      489.23      9.58 o 
  -9   1   4       65.51       65.90      5.52 o 
  -8   1   4      175.97      185.83      6.79 o 
  -7   1   4      166.67      155.92      7.86 o 
  -6   1   4      316.96      292.21      6.99 o 
  -5   1   4      326.31      319.49      8.43 o 
  -4   1   4       61.00      102.12      4.16 o 
  -3   1   4     1145.10     1218.50     25.20 o 
  -2   1   4     1650.80     1618.55     11.94 o 
  -1   1   4     2220.84     2214.68     31.64 o 
   0   1   4     4868.09     5123.54     24.63 o 
   1   1   4       27.62       24.05      1.36 o 
   2   1   4        1.77        2.10      1.19 o 
   3   1   4     3095.92     2985.65     23.32 o 
   4   1   4      849.74      849.44     21.63 o 
   5   1   4      206.57      204.19      8.27 o 
   6   1   4       35.29       36.76      2.94 o 
   7   1   4        2.08        1.92      0.99 o 
   8   1   4      170.44      157.23      4.94 o 
  -9   2   4      198.66      182.81      5.01 o 
  -8   2   4        1.16       -0.56      1.45 o 
  -7   2   4      674.69      659.76     12.91 o 
  -6   2   4      651.37      640.25      9.28 o 
  -5   2   4      161.43      195.21      6.45 o 
  -4   2   4      151.42      172.68      5.35 o 
  -3   2   4      180.54      174.58      4.62 o 
  -2   2   4      154.06      142.81      2.67 o 
  -1   2   4      436.34      434.64      8.86 o 
   0   2   4       41.09       71.42     13.46 o 
   1   2   4       11.19       13.08      2.26 o 
   2   2   4        1.92        3.10      1.36 o 
   3   2   4       44.81       55.73      5.16 o 
   4   2   4      327.53      351.54      9.03 o 
   5   2   4        5.31        7.08      1.87 o 
   6   2   4       20.34       19.07      2.38 o 
   7   2   4        1.48        3.59      1.34 o 
  -9   3   4      133.91      131.40      4.34 o 
  -8   3   4       58.10       57.92      3.93 o 
  -7   3   4      762.46      747.97     14.69 o 
  -6   3   4       34.17       37.87      2.09 o 
  -5   3   4      410.76      402.58      9.20 o 
  -4   3   4     1424.05     1514.81     15.73 o 
  -3   3   4     1431.52     1364.42     12.88 o 
  -2   3   4       59.33       59.98      5.08 o 
  -1   3   4      265.16      252.65      5.44 o 
   0   3   4       25.37       35.90      2.16 o 
   1   3   4      880.96      941.01     18.89 o 
   2   3   4      446.98      505.13     15.25 o 
   3   3   4     1755.93     1789.30     30.84 o 
   4   3   4       12.46       19.25      2.06 o 
   5   3   4      466.57      447.59      9.99 o 
   6   3   4       42.43       50.26      4.09 o 
   7   3   4        2.31        1.91      1.47 o 
  -9   4   4       12.62       13.25      3.58 o 
  -8   4   4        0.49        1.02      1.15 o 
  -7   4   4        2.66        2.18      1.26 o 
  -6   4   4      123.59      110.05      3.42 o 
  -5   4   4      203.31      226.80      6.91 o 
  -4   4   4      220.74      266.05      6.61 o 
  -3   4   4       12.22       17.88      2.79 o 
  -2   4   4     1144.19     1281.36     19.19 o 
  -1   4   4        3.28        4.99      1.42 o 
   0   4   4      133.59      171.93      5.14 o 
   1   4   4      193.97      239.33     10.32 o 
   2   4   4      247.59      263.37     11.84 o 
   3   4   4      391.74      363.25     14.86 o 
   4   4   4       12.78       12.50      2.31 o 
   5   4   4      129.67      114.28      6.28 o 
   6   4   4      323.36      338.93     12.60 o 
   7   4   4        2.91        1.57      1.10 o 
  -9   5   4      256.22      274.86      8.83 o 
  -8   5   4       16.85       12.77      1.92 o 
  -7   5   4     1304.34     1242.30     15.39 o 
  -6   5   4       34.37       48.97      2.32 o 
  -5   5   4      818.67      807.92     12.93 o 
  -4   5   4      712.93      780.63     11.37 o 
  -3   5   4     1627.74     1643.08     24.69 o 
  -2   5   4     2063.91     2205.77     58.11 o 
  -1   5   4     1444.97     1437.63     19.78 o 
   0   5   4       21.80       23.43      3.36 o 
   1   5   4     2866.61     3064.61     39.71 o 
   2   5   4      256.16      282.78     13.13 o 
   3   5   4      532.47      538.62     10.57 o 
   4   5   4      263.44      274.61      9.43 o 
   5   5   4      569.95      559.13     17.49 o 
   6   5   4       14.74       13.93      1.92 o 
  -9   6   4      191.78      188.43      7.19 o 
  -8   6   4       57.90       59.90      5.58 o 
  -7   6   4      996.43      966.41     13.30 o 
  -6   6   4     1057.62      975.57     17.10 o 
  -5   6   4      724.12      647.30     17.79 o 
  -4   6   4      101.78       91.80      6.56 o 
  -3   6   4     1452.04     1466.11     24.95 o 
  -2   6   4     1708.27     1697.73     17.40 o 
  -1   6   4       83.79       69.23      3.80 o 
   0   6   4       54.05       55.43      5.43 o 
   1   6   4       72.75      126.98      8.79 o 
   2   6   4       37.95       32.24      3.38 o 
   3   6   4      831.32      786.04     22.45 o 
   4   6   4      153.41      145.87      9.29 o 
   5   6   4       21.20       17.68      3.39 o 
   6   6   4        7.39        6.45      1.24 o 
  -9   7   4        0.24        1.78      1.13 o 
  -8   7   4        0.32        0.22      1.60 o 
  -7   7   4       49.08       46.48      3.86 o 
  -6   7   4      119.58      111.01      5.93 o 
  -5   7   4      679.90      647.46     10.83 o 
  -4   7   4       81.63       65.69      5.84 o 
  -3   7   4      922.95      946.42     21.41 o 
  -2   7   4       45.84       51.19      4.96 o 
  -1   7   4     1902.49     1938.77     21.56 o 
   0   7   4      254.41      251.36      8.06 o 
   1   7   4      239.37      258.83     13.31 o 
   2   7   4       46.33       44.67      4.11 o 
   3   7   4      545.40      574.13     19.35 o 
   4   7   4       25.17       29.23      2.98 o 
   5   7   4      771.23      717.74     14.82 o 
  -9   8   4       64.44       70.36      3.93 o 
  -8   8   4      225.35      224.63      9.80 o 
  -7   8   4        1.08        2.76      1.55 o 
  -6   8   4      269.60      262.11      8.99 o 
  -5   8   4      249.79      254.98      6.99 o 
  -4   8   4       46.14       55.97      4.10 o 
  -3   8   4      962.57      988.78     23.15 o 
  -2   8   4        4.49        7.07      2.13 o 
  -1   8   4      644.84      625.44     13.04 o 
   0   8   4       34.00       29.73      2.52 o 
   1   8   4     1028.51     1073.67     19.02 o 
   2   8   4      125.54      132.85      9.47 o 
   3   8   4     1283.98     1253.16     27.89 o 
   4   8   4        4.55        6.61      1.68 o 
   5   8   4      185.44      147.85      6.23 o 
  -9   9   4       26.63       28.29      2.25 o 
  -8   9   4       71.19       66.12      5.09 o 
  -7   9   4      294.11      322.80      9.04 o 
  -6   9   4      388.64      358.43     10.34 o 
  -5   9   4      411.21      411.74     15.97 o 
  -4   9   4       51.60       56.51      5.55 o 
  -3   9   4       22.37       22.63      2.75 o 
  -2   9   4       79.32       94.45      7.48 o 
  -1   9   4      220.92      234.16      7.88 o 
   0   9   4        0.21        0.87      1.76 o 
   1   9   4      244.53      249.17     12.75 o 
   2   9   4      445.23      448.89     17.10 o 
   3   9   4      121.77      133.49      8.65 o 
   4   9   4       22.08       19.01      1.88 o 
  -8  10   4      171.95      169.63      7.27 o 
  -7  10   4        2.46        2.91      1.21 o 
  -6  10   4       53.47       34.60      3.22 o 
  -5  10   4        0.80        3.10      2.03 o 
  -4  10   4       12.59       10.68      3.24 o 
  -3  10   4      721.49      704.99     21.17 o 
  -2  10   4     1225.83     1194.57     27.56 o 
  -1  10   4      623.83      565.72     12.30 o 
   0  10   4      402.11      374.69     10.49 o 
   1  10   4        1.34        3.64      2.28 o 
   2  10   4        5.64       10.48      2.95 o 
   3  10   4       23.22       19.01      2.81 o 
   4  10   4       61.30       46.74      3.03 o 
  -8  11   4       54.62       62.14      3.80 o 
  -7  11   4      527.07      544.94      9.66 o 
  -6  11   4      103.14       92.25      4.77 o 
  -5  11   4      134.99      134.28      6.12 o 
  -4  11   4      105.93      108.05      8.38 o 
  -3  11   4       17.21       16.52      3.80 o 
  -2  11   4     1762.71     1641.53     32.33 o 
  -1  11   4      406.65      409.09     10.34 o 
   0  11   4       57.66       63.84      4.26 o 
   1  11   4       46.80       38.23      3.58 o 
   2  11   4      123.22      112.58      6.86 o 
   3  11   4       49.46       38.14      3.00 o 
  -7  12   4       24.29       26.30      2.84 o 
  -6  12   4       32.97       32.13      2.59 o 
  -5  12   4       66.78       60.06      3.78 o 
  -4  12   4       76.07       84.42      7.03 o 
  -3  12   4       37.42       40.65      5.22 o 
  -2  12   4       70.91       58.50      6.10 o 
  -1  12   4        0.24        3.04      1.66 o 
   0  12   4       47.29       49.80      3.41 o 
   1  12   4       19.03       15.07      1.89 o 
   2  12   4      160.25      126.50      8.92 o 
  -7  13   4      310.75      297.63      6.76 o 
  -6  13   4      182.56      167.68      4.56 o 
  -5  13   4       46.22       54.16      3.09 o 
  -4  13   4      101.16       90.71      4.09 o 
  -3  13   4       86.09       92.19      6.83 o 
  -2  13   4      192.51      214.69     10.22 o 
  -1  13   4       17.32       16.40      1.91 o 
   0  13   4       92.27       87.93      7.14 o 
   1  13   4      277.09      226.36      7.37 o 
  -5  14   4      133.04      121.32      5.16 o 
  -4  14   4        0.78        2.35      1.24 o 
  -3  14   4      350.54      337.20     10.62 o 
  -2  14   4       90.48       73.17      5.06 o 
  -1  14   4      413.00      416.23     10.90 o 
   0  14   4       63.44       50.28      3.21 o 
   2 -16   5      309.11      289.59      9.23 o 
   3 -16   5       28.18       28.11      2.43 o 
  -1 -15   5        7.72        6.13      1.49 o 
   0 -15   5       37.64       34.19      3.24 o 
   1 -15   5        8.15        7.88      1.42 o 
   2 -15   5      152.94      164.91      5.76 o 
   3 -15   5        2.62        1.88      0.93 o 
   4 -15   5       35.51       29.92      2.27 o 
   5 -15   5        8.92        9.73      1.71 o 
  -2 -14   5      622.21      580.14     10.78 o 
  -1 -14   5      195.81      211.40      8.55 o 
   0 -14   5      197.32      202.55      7.04 o 
   1 -14   5        7.39        8.41      1.80 o 
   2 -14   5      340.70      365.90     10.07 o 
   3 -14   5       55.89       58.45      4.08 o 
   4 -14   5      210.65      233.92      7.54 o 
   5 -14   5       75.66       69.30      3.65 o 
   6 -14   5      162.65      174.23      6.50 o 
  -3 -13   5       94.55       92.58      8.64 o 
  -2 -13   5      140.93      143.48      4.89 o 
  -1 -13   5      181.24      194.18      6.14 o 
   0 -13   5      462.11      474.86     16.23 o 
   1 -13   5       19.94       18.69      2.67 o 
   2 -13   5      123.41      112.65      6.22 o 
   3 -13   5        0.42       -0.67      1.38 o 
   4 -13   5      165.92      195.56      7.80 o 
   5 -13   5       11.35       17.56      2.34 o 
   6 -13   5       71.17       82.45      5.27 o 
  -4 -12   5      182.61      213.41      6.99 o 
  -3 -12   5      166.42      166.56      9.52 o 
  -2 -12   5      640.30      710.64     12.55 o 
  -1 -12   5      188.51      201.72      7.02 o 
   0 -12   5       31.60       38.73      5.16 o 
   1 -12   5       50.75       53.40      6.05 o 
   2 -12   5       21.39       17.94      2.88 o 
   3 -12   5      866.12      889.69     17.94 o 
   4 -12   5      974.41      996.14     21.67 o 
   5 -12   5       33.07       36.95      3.60 o 
   6 -12   5      134.66      141.18      5.89 o 
   7 -12   5        8.72       14.82      1.33 o 
  -5 -11   5       26.54       24.79      2.35 o 
  -4 -11   5      301.39      330.38     21.09 o 
  -3 -11   5        1.42        3.06      1.32 o 
  -2 -11   5      951.78      993.20     15.99 o 
  -1 -11   5       10.84        7.50      3.34 o 
   0 -11   5     1198.91     1216.86     17.45 o 
   1 -11   5      353.49      354.27     14.97 o 
   2 -11   5     1019.07      999.94     18.98 o 
   3 -11   5        0.64        1.02      1.41 o 
   4 -11   5      698.89      707.97     16.31 o 
   5 -11   5       23.67       28.05      4.24 o 
   6 -11   5      336.13      356.71     10.25 o 
   7 -11   5        2.85        2.86      1.00 o 
  -5 -10   5        4.15        4.72      1.75 o 
  -4 -10   5      136.61      140.74      8.20 o 
  -3 -10   5       65.41       58.86      5.75 o 
  -2 -10   5       92.13      103.87      5.43 o 
  -1 -10   5      226.33      251.35      8.05 o 
   0 -10   5      189.59      182.41      5.68 o 
   1 -10   5       71.06       69.33      4.50 o 
   2 -10   5      279.54      269.13      7.22 o 
   3 -10   5       95.58      103.22      6.18 o 
   4 -10   5      211.90      200.67      8.83 o 
   5 -10   5      256.80      232.33      9.51 o 
   6 -10   5        0.34        1.98      2.41 o 
   7 -10   5        0.04        1.28      1.03 o 
  -6  -9   5      144.93      143.03      5.81 o 
  -5  -9   5       19.98       21.80      3.33 o 
  -4  -9   5      232.41      245.65     11.51 o 
  -3  -9   5      113.96      121.07      8.29 o 
  -2  -9   5      136.25      138.30      8.44 o 
  -1  -9   5      346.60      388.52      8.13 o 
   0  -9   5       18.49       21.41      3.66 o 
   1  -9   5        9.04       11.20      2.55 o 
   2  -9   5      462.25      448.97     14.28 o 
   3  -9   5      332.52      356.55      8.54 o 
   4  -9   5      122.55      111.58      6.56 o 
   5  -9   5       27.70       32.67      3.02 o 
   6  -9   5       11.73       10.52      3.24 o 
   7  -9   5       19.60       34.41      2.98 o 
   8  -9   5       40.04       42.94      2.99 o 
  -6  -8   5       82.74       89.33      3.73 o 
  -5  -8   5      271.79      270.28     11.64 o 
  -4  -8   5       56.94       55.92      5.86 o 
  -3  -8   5      666.67      665.25     18.75 o 
  -2  -8   5      336.40      381.33     10.11 o 
  -1  -8   5      291.36      286.85     12.61 o 
   0  -8   5      170.16      192.31      9.68 o 
   1  -8   5      686.73      669.73     16.87 o 
   2  -8   5        0.60        2.00      1.07 o 
   3  -8   5      256.88      257.23     11.34 o 
   4  -8   5       99.57       94.27      4.63 o 
   5  -8   5        8.20        8.56      1.67 o 
   6  -8   5        0.54        2.21      1.19 o 
   7  -8   5       14.10       21.85      2.62 o 
   8  -8   5       48.02       62.51      4.00 o 
  -7  -7   5       72.88       66.52      2.99 o 
  -6  -7   5       37.85       38.35      4.17 o 
  -5  -7   5      274.32      250.02      7.95 o 
  -4  -7   5      455.60      435.58     10.38 o 
  -3  -7   5        4.27        9.03      1.89 o 
  -2  -7   5       15.59       14.92      2.96 o 
  -1  -7   5      248.05      262.60     11.13 o 
   0  -7   5       47.63       53.90      4.75 o 
   1  -7   5        6.21       11.51      2.27 o 
   2  -7   5     1511.53     1511.08     16.03 o 
   3  -7   5      328.63      301.54     10.39 o 
   4  -7   5       42.75       41.10      2.99 o 
   5  -7   5      457.16      454.50     10.75 o 
   6  -7   5       17.59       22.31      3.02 o 
   7  -7   5      271.37      300.22      9.47 o 
   8  -7   5      470.79      511.45     11.83 o 
  -7  -6   5      202.78      205.52      6.96 o 
  -6  -6   5       20.88       21.06      2.49 o 
  -5  -6   5      103.59      112.84      6.60 o 
  -4  -6   5       54.86       64.45      3.19 o 
  -3  -6   5      635.10      681.52     19.18 o 
  -2  -6   5      643.49      618.07     16.86 o 
  -1  -6   5        4.67       15.73      2.56 o 
   0  -6   5       13.85       13.02      2.29 o 
   1  -6   5     1065.17      951.42     17.56 o 
   2  -6   5       10.85       25.90      3.03 o 
   3  -6   5      538.02      444.90     12.24 o 
   4  -6   5        9.74        6.67      2.17 o 
   5  -6   5      765.83      752.18     11.31 o 
   6  -6   5       51.27       48.80      4.43 o 
   7  -6   5      238.84      248.01      6.69 o 
   8  -6   5        6.95        2.86      1.47 o 
  -8  -5   5      506.55      486.98      9.73 o 
  -7  -5   5      136.34      140.11      6.86 o 
  -6  -5   5     1246.64     1300.33     14.96 o 
  -5  -5   5     1471.11     1499.88     16.33 o 
  -4  -5   5      959.92      950.21     15.50 o 
  -3  -5   5      165.19      185.45      9.23 o 
  -2  -5   5     1236.25     1273.79     22.10 o 
  -1  -5   5      611.54      611.81     14.21 o 
   0  -5   5     5220.87     5324.60     38.86 o 
   1  -5   5      405.02      509.09     12.20 o 
   2  -5   5      180.98      157.26      6.98 o 
   3  -5   5      168.00      151.38      7.01 o 
   4  -5   5       55.14       51.82      5.00 o 
   5  -5   5       24.97       22.97      2.03 o 
   6  -5   5        0.87        2.79      1.37 o 
   7  -5   5        8.99        5.08      2.20 o 
   8  -5   5       13.26       11.86      2.19 o 
  -8  -4   5       20.33       18.25      1.67 o 
  -7  -4   5       37.79       44.04      2.74 o 
  -6  -4   5      127.99      134.31      4.95 o 
  -5  -4   5       37.21       47.86      2.97 o 
  -4  -4   5        0.43        2.53      1.66 o 
  -3  -4   5       65.19       73.84      5.38 o 
  -2  -4   5       70.28       85.79      5.29 o 
  -1  -4   5      947.85      883.66     14.65 o 
   0  -4   5      399.72      418.03     10.26 o 
   1  -4   5     1756.54     1734.45     21.57 o 
   2  -4   5      405.59      463.68     11.60 o 
   3  -4   5     1900.87     1876.58     24.19 o 
   4  -4   5        1.02        1.27      1.18 o 
   5  -4   5      625.84      578.08     20.51 o 
   6  -4   5      345.08      353.25     13.86 o 
   7  -4   5      544.70      553.63     12.11 o 
   8  -4   5        0.25       -0.68      1.26 o 
  -8  -3   5       91.50       94.86      5.67 o 
  -7  -3   5      130.69      128.72      5.85 o 
  -6  -3   5       16.73       12.30      2.25 o 
  -5  -3   5      162.68      149.37      6.20 o 
  -4  -3   5        3.56        7.38      2.01 o 
  -3  -3   5       81.36       71.15      4.79 o 
  -2  -3   5     1009.26     1030.20     16.62 o 
  -1  -3   5       61.52       61.05      3.68 o 
   0  -3   5      895.04      864.26     14.10 o 
   1  -3   5      264.90      244.51      7.85 o 
   2  -3   5       12.05       18.85      2.43 o 
   3  -3   5        2.26        6.05      1.67 o 
   4  -3   5        5.49        5.95      1.23 o 
   5  -3   5      303.90      298.28      8.27 o 
   6  -3   5       47.41       38.86      4.32 o 
   7  -3   5        9.98        7.74      1.84 o 
   8  -3   5        3.78        4.74      0.93 o 
  -8  -2   5       17.18       17.91      2.07 o 
  -7  -2   5       65.91       75.19      5.06 o 
  -6  -2   5      453.21      405.31     10.67 o 
  -5  -2   5      189.28      185.51      9.24 o 
  -4  -2   5      161.62      153.73      5.04 o 
  -3  -2   5      643.43      676.57     36.02 o 
  -2  -2   5      382.01      356.32     19.51 o 
  -1  -2   5      357.10      335.81      9.11 o 
   0  -2   5       22.49       19.99      2.73 o 
   1  -2   5       18.67       24.57      2.60 o 
   2  -2   5     4521.20     4689.88     36.04 o 
   3  -2   5       61.05       65.40      4.65 o 
   4  -2   5      304.26      305.47     10.23 o 
   5  -2   5       89.41       91.83      4.28 o 
   6  -2   5       90.29       77.99      4.02 o 
   7  -2   5       88.80      101.24      4.64 o 
   8  -2   5      168.50      174.89      6.89 o 
  -9  -1   5        6.15        7.57      1.48 o 
  -8  -1   5       10.78        9.78      1.76 o 
  -7  -1   5      146.07      155.11      6.66 o 
  -6  -1   5        1.98        2.41      1.47 o 
  -5  -1   5        1.31       -0.03      0.90 o 
  -4  -1   5       15.82       25.68      2.34 o 
  -3  -1   5        9.58       11.78      1.13 o 
  -2  -1   5       28.67       27.96      2.95 o 
  -1  -1   5       15.95       24.29      1.53 o 
   0  -1   5      434.60      412.75      7.99 o 
   1  -1   5     1485.99     1504.96     19.23 o 
   2  -1   5     3573.32     3739.31     32.66 o 
   3  -1   5        6.80        3.34      1.38 o 
   4  -1   5       60.00       54.98      4.58 o 
   5  -1   5      229.21      208.99      6.64 o 
   6  -1   5      347.36      365.59     10.44 o 
   7  -1   5       64.46       61.01      3.13 o 
  -9   0   5      131.47      105.88      5.98 o 
  -8   0   5      135.04      119.64      5.40 o 
  -7   0   5      345.38      391.68      8.64 o 
  -6   0   5        0.02        1.59      0.87 o 
  -5   0   5     1406.46     1378.56     21.41 o 
  -4   0   5        0.62        0.65      0.72 o 
  -3   0   5     3568.15     3430.85     21.86 o 
  -2   0   5      215.67      262.15      4.78 o 
  -1   0   5     5123.59     5068.04     24.52 o 
   0   0   5     2112.15     2154.74     12.77 o 
   1   0   5      158.33      100.62      6.73 o 
   2   0   5       46.64       66.75      4.63 o 
   3   0   5      922.44      955.19     18.60 o 
   4   0   5       38.77       50.72      4.58 o 
   5   0   5     1060.06     1002.17     29.22 o 
   6   0   5       47.56       48.18      3.28 o 
   7   0   5      128.03      128.42      3.74 o 
  -9   1   5       22.66       24.22      1.89 o 
  -8   1   5       49.84       47.84      3.63 o 
  -7   1   5        5.60        6.72      1.96 o 
  -6   1   5       47.24       45.68      2.33 o 
  -5   1   5      231.40      263.72     11.74 o 
  -4   1   5     1663.21     1874.66     33.82 o 
  -3   1   5     1751.36     1934.46     16.10 o 
  -2   1   5        9.46       11.59      1.93 o 
  -1   1   5        1.02        4.17      0.79 o 
   0   1   5      165.80      159.06      7.74 o 
   1   1   5      460.60      499.30      7.64 o 
   2   1   5     1508.12     1559.77     22.56 o 
   3   1   5      261.74      267.80     10.24 o 
   4   1   5      331.54      350.16      7.80 o 
   5   1   5       21.64       21.16      2.92 o 
   6   1   5      476.48      478.86      9.78 o 
   7   1   5      235.68      228.63      5.46 o 
  -9   2   5      741.16      765.03     16.55 o 
  -8   2   5       26.59       25.15      4.03 o 
  -7   2   5     2245.57     2151.65     25.07 o 
  -6   2   5      169.09      146.78      4.07 o 
  -5   2   5      359.38      313.23      8.33 o 
  -4   2   5      154.13      173.29      7.73 o 
  -3   2   5      203.15      284.28      6.14 o 
  -2   2   5      265.53      280.65      5.21 o 
  -1   2   5      329.48      250.03      5.10 o 
   0   2   5       88.46       52.27      3.07 o 
   1   2   5     2262.32     2243.10     15.62 o 
   2   2   5      616.74      654.64     17.25 o 
   3   2   5     1010.32      990.65     15.20 o 
   4   2   5       18.81       17.02      1.92 o 
   5   2   5     1520.43     1514.37     22.61 o 
   6   2   5      466.56      454.18     12.56 o 
   7   2   5      175.51      170.18      5.20 o 
  -9   3   5      290.23      288.35      7.01 o 
  -8   3   5       84.93       91.91      4.94 o 
  -7   3   5      426.47      432.63      9.42 o 
  -6   3   5      429.61      409.70      6.71 o 
  -5   3   5      227.28      228.06     19.46 o 
  -4   3   5     1153.93     1164.77     17.35 o 
  -3   3   5     1955.63     2029.08     55.91 o 
  -2   3   5       94.93      117.38      4.16 o 
  -1   3   5       85.65      127.27      5.64 o 
   0   3   5      621.14      649.15      9.45 o 
   1   3   5     1757.44     1910.78     16.35 o 
   2   3   5      212.70      220.93     10.74 o 
   3   3   5      502.89      440.40     13.38 o 
   4   3   5      167.27      164.35      4.93 o 
   5   3   5      348.84      339.19     15.80 o 
   6   3   5        4.01        3.13      1.41 o 
   7   3   5      156.84      136.38      5.77 o 
  -9   4   5        0.31        0.29      1.33 o 
  -8   4   5       47.83       50.42      3.64 o 
  -7   4   5      232.89      208.37      6.95 o 
  -6   4   5        3.64       10.10      2.40 o 
  -5   4   5       12.36       11.00      1.66 o 
  -4   4   5        2.87        6.54      1.19 o 
  -3   4   5        1.82        4.92      1.67 o 
  -2   4   5       65.16       76.35      5.08 o 
  -1   4   5     1609.21     1606.37     41.45 o 
   0   4   5      441.08      460.70      8.76 o 
   1   4   5     2072.97     2218.68     19.59 o 
   2   4   5      261.91      265.62     12.51 o 
   3   4   5      153.79      171.74      7.33 o 
   4   4   5        6.27        5.88      1.71 o 
   5   4   5       15.00       14.07      2.48 o 
   6   4   5       24.24       22.30      2.45 o 
  -9   5   5       31.44       30.88      3.13 o 
  -8   5   5      124.85      121.99      5.38 o 
  -7   5   5       84.17       78.81      4.04 o 
  -6   5   5       17.96       25.76      2.01 o 
  -5   5   5      140.86      134.44      5.32 o 
  -4   5   5        0.34       -0.28      1.19 o 
  -3   5   5     1214.90     1242.23     22.56 o 
  -2   5   5      305.07      316.87     10.84 o 
  -1   5   5       62.58       56.18      3.32 o 
   0   5   5      493.54      593.59     10.84 o 
   1   5   5       14.63        8.44      1.47 o 
   2   5   5      111.06      119.23      8.98 o 
   3   5   5      249.18      223.37      8.52 o 
   4   5   5      883.04      926.31     17.11 o 
   5   5   5      320.61      350.38     13.35 o 
   6   5   5        2.56        3.48      1.20 o 
  -9   6   5       24.93       24.46      2.72 o 
  -8   6   5       37.44       39.30      4.51 o 
  -7   6   5       39.86       32.14      3.31 o 
  -6   6   5       10.57       14.43      2.45 o 
  -5   6   5      339.59      325.69      7.68 o 
  -4   6   5      241.82      233.17     10.95 o 
  -3   6   5        0.06        4.95      1.95 o 
  -2   6   5       67.24       59.73      5.19 o 
  -1   6   5      364.62      360.72      8.91 o 
   0   6   5        4.51        3.34      1.22 o 
   1   6   5        9.90        8.70      1.62 o 
   2   6   5       93.57       86.61      4.34 o 
   3   6   5      167.74      178.92     11.04 o 
   4   6   5      258.56      255.87     11.99 o 
   5   6   5       10.51       11.72      2.73 o 
  -9   7   5        2.22        4.29      1.38 o 
  -8   7   5      203.86      226.92     10.04 o 
  -7   7   5       20.02       26.01      3.02 o 
  -6   7   5     1081.77     1044.10     17.93 o 
  -5   7   5      138.35      127.98      4.97 o 
  -4   7   5     2225.49     2294.09     25.20 o 
  -3   7   5      117.42      147.05      8.73 o 
  -2   7   5     3332.38     3518.47     41.47 o 
  -1   7   5      140.44      136.87      5.91 o 
   0   7   5      287.02      292.89      8.84 o 
   1   7   5        1.50        2.06      3.09 o 
   2   7   5      497.64      541.45     19.32 o 
   3   7   5      130.04      137.96      9.56 o 
   4   7   5      342.81      338.60      8.93 o 
   5   7   5       46.38       42.85      2.47 o 
  -9   8   5        8.50        4.91      1.22 o 
  -8   8   5      102.28      111.73      4.73 o 
  -7   8   5      172.51      187.15      7.24 o 
  -6   8   5       77.68       84.71      5.21 o 
  -5   8   5      493.65      454.48     11.63 o 
  -4   8   5       47.23       50.17      3.98 o 
  -3   8   5       75.76       90.04      5.08 o 
  -2   8   5     2197.35     2286.67     24.97 o 
  -1   8   5       95.92       82.81      3.89 o 
   0   8   5      362.63      350.46      8.25 o 
   1   8   5       22.21       15.81      3.70 o 
   2   8   5      356.81      330.64     14.92 o 
   3   8   5       26.67       21.56      3.89 o 
   4   8   5       11.29       15.03      1.85 o 
   5   8   5       74.99       47.37      2.89 o 
  -8   9   5        7.36        8.60      1.45 o 
  -7   9   5      265.37      248.77      8.71 o 
  -6   9   5      486.36      456.19     11.49 o 
  -5   9   5       35.83       35.88      3.48 o 
  -4   9   5      288.24      293.03     13.83 o 
  -3   9   5      126.25      126.06      8.97 o 
  -2   9   5       43.43       49.35      3.99 o 
  -1   9   5        2.51        7.28      2.28 o 
   0   9   5       36.49       38.44      5.04 o 
   1   9   5      106.48      103.79      8.39 o 
   2   9   5      298.17      302.22     13.74 o 
   3   9   5       40.56       39.70      4.56 o 
   4   9   5      173.52      148.73      4.49 o 
  -8  10   5      706.56      703.76     13.71 o 
  -7  10   5      151.01      164.26      5.90 o 
  -6  10   5        1.89        4.07      1.52 o 
  -5  10   5      295.94      285.05      9.00 o 
  -4  10   5      450.61      462.12     17.35 o 
  -3  10   5      163.58      178.35     10.95 o 
  -2  10   5      826.05      793.73     22.59 o 
  -1  10   5       20.29       21.36      3.70 o 
   0  10   5      386.58      351.48     14.43 o 
   1  10   5      156.86      155.87      9.70 o 
   2  10   5      429.28      441.65     15.04 o 
   3  10   5      413.46      352.16     15.35 o 
  -8  11   5        3.49        3.10      0.98 o 
  -7  11   5      222.33      251.48      6.34 o 
  -6  11   5        2.43        1.67      0.97 o 
  -5  11   5        1.72        3.02      1.48 o 
  -4  11   5      173.85      156.71      6.35 o 
  -3  11   5       57.53       56.56      6.29 o 
  -2  11   5       64.60       77.83      7.25 o 
  -1  11   5       60.33       57.64      4.05 o 
   0  11   5       49.36       48.09      5.20 o 
   1  11   5       27.28       20.85      2.96 o 
   2  11   5        9.98       10.37      1.50 o 
  -7  12   5        2.11        1.94      1.46 o 
  -6  12   5       16.63       13.53      1.66 o 
  -5  12   5        2.96        2.43      2.23 o 
  -4  12   5      182.56      167.55      9.54 o 
  -3  12   5       24.50       22.72      4.02 o 
  -2  12   5      140.55      130.11      8.59 o 
  -1  12   5      354.40      331.32      8.41 o 
   0  12   5      174.34      169.74      5.90 o 
   1  12   5       65.52       45.28      5.36 o 
  -6  13   5       44.07       45.07      2.11 o 
  -5  13   5        7.41        6.60      1.75 o 
  -4  13   5       48.65       39.43      4.24 o 
  -3  13   5        9.02        8.16      2.29 o 
  -2  13   5       26.73       22.72      3.44 o 
  -1  13   5       24.88       21.17      3.06 o 
   0  13   5       36.91       31.05      3.08 o 
  -5  14   5        2.01        3.44      1.09 o 
  -4  14   5       83.55       78.94      4.57 o 
  -3  14   5      197.49      179.73      7.14 o 
  -2  14   5       90.61       82.60      4.79 o 
  -1  14   5      223.69      213.16      6.63 o 
  -1 -15   6        1.91        1.22      0.81 o 
   0 -15   6       25.41       22.78      1.83 o 
   1 -15   6       85.02       84.05      3.78 o 
   2 -15   6       36.55       33.69      2.56 o 
   3 -15   6       14.87       16.07      1.79 o 
   4 -15   6      175.71      171.62      4.82 o 
  -2 -14   6      571.87      584.81     13.08 o 
  -1 -14   6      436.97      454.48     29.09 o 
   0 -14   6      134.82      147.74      5.73 o 
   1 -14   6      107.11      110.97      5.31 o 
   2 -14   6      287.31      273.07      8.38 o 
   3 -14   6       79.32       95.51      4.94 o 
   4 -14   6       48.23       52.28      3.48 o 
   5 -14   6        6.03        7.39      1.64 o 
  -3 -13   6       50.03       59.40      3.53 o 
  -2 -13   6       10.17       12.74      1.65 o 
  -1 -13   6      162.58      177.79      5.76 o 
   0 -13   6       14.80       15.28      3.07 o 
   1 -13   6      119.11      117.47      6.09 o 
   2 -13   6       10.79       11.27      2.20 o 
   3 -13   6       52.31       50.34      4.94 o 
   4 -13   6       63.63       70.60      4.57 o 
   5 -13   6      443.44      456.86     10.25 o 
   6 -13   6        7.89        5.66      1.53 o 
  -4 -12   6       94.09       99.76      4.75 o 
  -3 -12   6      297.67      362.43     11.18 o 
  -2 -12   6        0.39        1.68      1.12 o 
  -1 -12   6      885.04      940.79     14.78 o 
   0 -12   6        1.98        2.87      1.35 o 
   1 -12   6      204.39      234.11      8.88 o 
   2 -12   6      220.80      250.43      9.33 o 
   3 -12   6       55.88       64.06      4.90 o 
   4 -12   6      150.67      164.72      7.49 o 
   5 -12   6       38.53       36.81      3.39 o 
   6 -12   6        0.78        1.38      1.00 o 
  -5 -11   6      419.70      455.13      9.22 o 
  -4 -11   6      157.87      175.50      7.89 o 
  -3 -11   6      609.96      600.12     21.28 o 
  -2 -11   6      191.56      189.84      6.88 o 
  -1 -11   6     1271.91     1325.30     18.33 o 
   0 -11   6      165.51      178.81      6.82 o 
   1 -11   6      154.13      148.48      9.59 o 
   2 -11   6       69.62       69.52      5.06 o 
   3 -11   6      347.53      357.14     11.45 o 
   4 -11   6      310.47      341.60     11.17 o 
   5 -11   6       13.67       19.64      2.16 o 
   6 -11   6       11.07       11.36      1.98 o 
   7 -11   6      241.22      266.19      5.35 o 
  -5 -10   6       31.38       40.07      3.72 o 
  -4 -10   6       85.09       83.39      6.28 o 
  -3 -10   6      115.49      147.90      8.85 o 
  -2 -10   6        1.76        2.74      1.30 o 
  -1 -10   6       46.55       39.17      3.34 o 
   0 -10   6       16.89       16.55      3.01 o 
   1 -10   6      124.31      122.59      4.58 o 
   2 -10   6        2.60        2.20      1.23 o 
   3 -10   6      573.11      597.20     14.65 o 
   4 -10   6      158.95      166.50      7.99 o 
   5 -10   6       70.33       68.79      4.08 o 
   6 -10   6        1.40        2.87      2.34 o 
   7 -10   6      199.11      217.23      5.76 o 
  -6  -9   6      225.06      232.21      7.10 o 
  -5  -9   6      312.16      355.63     12.07 o 
  -4  -9   6       34.63       44.57      5.07 o 
  -3  -9   6      292.15      321.46     13.34 o 
  -2  -9   6      741.87      837.39     20.66 o 
  -1  -9   6      235.70      218.40      9.17 o 
   0  -9   6       46.53       55.47      3.76 o 
   1  -9   6     2176.58     2049.88     32.38 o 
   2  -9   6      280.52      284.10      9.39 o 
   3  -9   6     1189.69     1214.90     20.83 o 
   4  -9   6        0.22        2.37      4.13 o 
   5  -9   6      369.79      388.87      9.83 o 
   6  -9   6       54.59       48.36      3.98 o 
   7  -9   6      610.96      669.95     11.17 o 
  -6  -8   6      304.11      301.84      6.59 o 
  -5  -8   6      137.25      153.16      7.88 o 
  -4  -8   6        1.06        0.77      1.68 o 
  -3  -8   6       27.95       31.58      4.37 o 
  -2  -8   6      969.98     1079.97     17.22 o 
  -1  -8   6      153.93      157.73      9.50 o 
   0  -8   6       99.89      106.12      7.38 o 
   1  -8   6      430.45      436.26     14.13 o 
   2  -8   6      355.42      397.29     12.64 o 
   3  -8   6        1.37        2.05      1.09 o 
   4  -8   6      584.40      565.19     14.40 o 
   5  -8   6       21.35       20.99      2.48 o 
   6  -8   6        8.93        9.59      2.02 o 
   7  -8   6        3.49        5.65      1.46 o 
  -7  -7   6       90.67       81.66      4.16 o 
  -6  -7   6       11.09       10.38      1.67 o 
  -5  -7   6       32.44       43.39      4.93 o 
  -4  -7   6       85.77       80.82      6.76 o 
  -3  -7   6      672.38      747.50     14.39 o 
  -2  -7   6       41.72       33.87      4.53 o 
  -1  -7   6      113.49      116.82      7.65 o 
   0  -7   6       45.66       50.02      4.79 o 
   1  -7   6     2558.24     2564.06     72.98 o 
   2  -7   6      953.96      950.12     26.79 o 
   3  -7   6      998.01      877.19     18.66 o 
   4  -7   6     1116.55     1098.11     15.34 o 
   5  -7   6       30.70       32.06      3.05 o 
   6  -7   6        0.12        1.91      1.71 o 
   7  -7   6        8.48        7.91      1.30 o 
   8  -7   6       19.35       22.53      2.18 o 
  -7  -6   6        1.18       -1.24      1.49 o 
  -6  -6   6        0.01        1.24      1.43 o 
  -5  -6   6      312.38      336.20     13.26 o 
  -4  -6   6       26.36       23.47      1.90 o 
  -3  -6   6       26.26       28.62      4.30 o 
  -2  -6   6      713.03      791.88     19.53 o 
  -1  -6   6       82.97       76.19      5.77 o 
   0  -6   6      381.31      430.60      8.97 o 
   1  -6   6       15.49       18.64      2.85 o 
   2  -6   6       65.10       52.72      4.58 o 
   3  -6   6      459.31      425.07     12.81 o 
   4  -6   6      392.24      379.52     14.03 o 
   5  -6   6       95.77       85.86      4.99 o 
   6  -6   6       17.34       14.69      1.97 o 
   7  -6   6        0.67        0.19      0.93 o 
   8  -6   6      409.04      433.95      9.30 o 
  -8  -5   6        2.55        2.75      1.07 o 
  -7  -5   6       15.25       19.71      2.54 o 
  -6  -5   6      122.94      130.57      4.55 o 
  -5  -5   6      509.81      506.91      9.53 o 
  -4  -5   6       83.48       92.01      3.40 o 
  -3  -5   6        0.74        2.48      1.72 o 
  -2  -5   6      901.79      908.14     19.30 o 
  -1  -5   6       10.01       20.86      2.29 o 
   0  -5   6       39.49       44.76      3.95 o 
   1  -5   6     2890.28     2975.90     31.69 o 
   2  -5   6       66.09       80.98      5.44 o 
   3  -5   6      280.89      306.00     10.69 o 
   4  -5   6       61.97       59.45      5.44 o 
   5  -5   6      107.73       98.49      4.84 o 
   6  -5   6      421.88      399.61     13.26 o 
   7  -5   6       67.88       57.76      5.80 o 
   8  -5   6       91.56       89.53      4.41 o 
  -8  -4   6      131.14      133.56      6.84 o 
  -7  -4   6        4.09        3.77      1.33 o 
  -6  -4   6      920.47      914.15     12.84 o 
  -5  -4   6      839.28      872.26     12.16 o 
  -4  -4   6     1167.56     1202.76     23.34 o 
  -3  -4   6      952.76      992.68     19.93 o 
  -2  -4   6     1941.91     1887.91     25.83 o 
  -1  -4   6        6.40       14.76      2.18 o 
   0  -4   6      120.42      159.52      6.96 o 
   1  -4   6      216.68      248.45      8.89 o 
   2  -4   6     2469.42     2500.43     29.13 o 
   3  -4   6        6.60        6.32      1.83 o 
   4  -4   6      191.69      174.11      8.82 o 
   5  -4   6      195.78      173.06      6.43 o 
   6  -4   6      334.15      381.86     11.24 o 
   7  -4   6       11.14        9.75      1.89 o 
   8  -4   6      246.36      262.62      7.41 o 
  -8  -3   6        0.78       -0.17      0.89 o 
  -7  -3   6      505.70      549.62     11.72 o 
  -6  -3   6      460.87      451.93     11.47 o 
  -5  -3   6     1978.47     2064.38     25.26 o 
  -4  -3   6      923.16      967.15     19.31 o 
  -3  -3   6     1750.41     1656.02     23.70 o 
  -2  -3   6       31.11       31.39      2.81 o 
  -1  -3   6     5890.32     5888.73     38.82 o 
   0  -3   6     1401.96     1505.44     20.57 o 
   1  -3   6      365.97      293.51      9.39 o 
   2  -3   6        9.01        8.82      2.02 o 
   3  -3   6       36.93       36.71      3.81 o 
   4  -3   6      240.13      253.46      7.02 o 
   5  -3   6        3.44        0.77      1.18 o 
   6  -3   6      130.55      114.05      5.16 o 
   7  -3   6       31.99       39.53      3.16 o 
  -8  -2   6       48.59       42.17      2.41 o 
  -7  -2   6        0.02        0.53      1.33 o 
  -6  -2   6        0.50        4.19      1.63 o 
  -5  -2   6      142.35      153.43      5.15 o 
  -4  -2   6     1124.60     1300.05     25.93 o 
  -3  -2   6      335.50      390.62     20.86 o 
  -2  -2   6       64.16       53.75      5.81 o 
  -1  -2   6        2.13        3.00      0.82 o 
   0  -2   6      531.95      678.36     16.34 o 
   1  -2   6        6.52        4.37      1.53 o 
   2  -2   6     3851.78     3869.36     35.85 o 
   3  -2   6       36.10       34.23      3.76 o 
   4  -2   6     1138.06     1171.84     21.24 o 
   5  -2   6       95.92       95.94      4.43 o 
   6  -2   6      575.00      577.96     11.81 o 
   7  -2   6       56.27       55.88      2.79 o 
  -9  -1   6      147.46      146.85      5.37 o 
  -8  -1   6       45.89       44.81      2.63 o 
  -7  -1   6      610.86      631.26     13.39 o 
  -6  -1   6        3.77        3.47      1.27 o 
  -5  -1   6      927.24      977.48     23.90 o 
  -4  -1   6      660.26      787.49     19.38 o 
  -3  -1   6      363.82      376.70     11.81 o 
  -2  -1   6      141.57      136.86      3.95 o 
  -1  -1   6     3561.02     3461.71     21.67 o 
   0  -1   6      880.03      843.23      8.58 o 
   1  -1   6       24.54       15.13      2.40 o 
   2  -1   6       92.71       84.49      5.44 o 
   3  -1   6      821.42      810.62     17.73 o 
   4  -1   6       21.90       18.76      2.33 o 
   5  -1   6       49.15       59.46      4.56 o 
   6  -1   6      126.79      152.65      5.42 o 
   7  -1   6      156.64      171.52      4.04 o 
  -9   0   6      105.96      108.73      5.53 o 
  -8   0   6      151.79      162.70      5.77 o 
  -7   0   6      375.44      366.80     13.44 o 
  -6   0   6       35.97       30.43      2.57 o 
  -5   0   6      374.11      362.06     10.78 o 
  -4   0   6      989.07     1007.82     39.92 o 
  -3   0   6      656.38      657.28     14.91 o 
  -2   0   6      287.42      320.30     10.74 o 
  -1   0   6     1129.38     1048.01     12.27 o 
   0   0   6       72.09       58.53      2.61 o 
   1   0   6      921.25      960.55     17.32 o 
   2   0   6        1.82        4.17      1.55 o 
   3   0   6      645.65      635.12     16.17 o 
   4   0   6      208.28      191.23      5.80 o 
   5   0   6       92.07       74.48      5.08 o 
   6   0   6      544.12      527.48     11.24 o 
   7   0   6       47.92       54.95      2.57 o 
  -9   1   6       22.06       23.89      2.00 o 
  -8   1   6      302.15      322.84      6.99 o 
  -7   1   6      664.61      646.79     13.80 o 
  -6   1   6        0.12        1.25      0.87 o 
  -5   1   6      150.60      145.65      6.00 o 
  -4   1   6       60.44       45.47      3.02 o 
  -3   1   6      110.35      128.07      6.68 o 
  -2   1   6      780.84      910.90      9.95 o 
  -1   1   6     2597.29     2807.53     18.20 o 
   0   1   6      146.25      168.72      4.23 o 
   1   1   6      931.62     1021.23     18.41 o 
   2   1   6      689.49      718.18     16.67 o 
   3   1   6       98.65      103.35      6.94 o 
   4   1   6      197.82      209.27      6.73 o 
   5   1   6       55.60       46.64      4.16 o 
   6   1   6        2.03        4.09      1.63 o 
   7   1   6      138.73      144.69      4.50 o 
  -9   2   6        0.90        2.10      1.34 o 
  -8   2   6      343.15      364.19     13.66 o 
  -7   2   6      108.53      100.75      4.36 o 
  -6   2   6      122.08      126.17      3.46 o 
  -5   2   6      142.11      138.73      8.11 o 
  -4   2   6       71.47       43.84      2.91 o 
  -3   2   6       12.11       16.56      2.61 o 
  -2   2   6      744.27      799.27      9.74 o 
  -1   2   6       14.10        7.87      1.11 o 
   0   2   6     2052.89     2206.45     16.25 o 
   1   2   6      338.17      403.74     12.02 o 
   2   2   6     1040.20     1077.57     21.19 o 
   3   2   6       82.32       72.26      6.02 o 
   4   2   6     1845.77     1819.61     19.41 o 
   5   2   6       13.43       19.45      4.14 o 
   6   2   6        6.97        6.16      1.95 o 
   7   2   6       41.18       41.75      3.17 o 
  -9   3   6       47.97       47.66      3.84 o 
  -8   3   6       11.90       12.77      2.09 o 
  -7   3   6       82.26       71.64      3.99 o 
  -6   3   6       64.67       70.66      2.65 o 
  -5   3   6       29.71       19.36      2.21 o 
  -4   3   6      219.00      243.62      6.74 o 
  -3   3   6      477.27      567.06     14.49 o 
  -2   3   6      187.68      178.25      4.90 o 
  -1   3   6       35.34       48.98      3.49 o 
   0   3   6      930.77     1048.89     15.92 o 
   1   3   6      521.26      514.86     16.27 o 
   2   3   6      103.32      109.73      7.18 o 
   3   3   6      370.67      382.89      8.64 o 
   4   3   6        6.95       10.26      2.25 o 
   5   3   6      136.61      138.61      9.85 o 
   6   3   6       82.51       79.53      5.79 o 
  -9   4   6       81.04       88.52      5.08 o 
  -8   4   6      464.04      475.90     10.64 o 
  -7   4   6       25.27       28.40      2.59 o 
  -6   4   6      319.20      313.37      6.81 o 
  -5   4   6       84.77       86.11      4.78 o 
  -4   4   6     1611.35     1646.45     27.55 o 
  -3   4   6      126.29      147.72      7.90 o 
  -2   4   6     1404.23     1430.18     14.65 o 
  -1   4   6      307.62      325.14     10.20 o 
   0   4   6     1514.36     1465.71     16.39 o 
   1   4   6       71.20       65.96      6.26 o 
   2   4   6      540.44      573.43     19.22 o 
   3   4   6        5.63        7.56      1.73 o 
   4   4   6      794.31      767.78     15.73 o 
   5   4   6       88.67       89.61      5.15 o 
   6   4   6       66.43       68.12      3.41 o 
  -9   5   6      288.31      289.96      8.89 o 
  -8   5   6      566.55      602.05     16.75 o 
  -7   5   6      613.28      594.24     10.78 o 
  -6   5   6      734.51      733.45     10.48 o 
  -5   5   6       90.59       79.34      3.40 o 
  -4   5   6     1407.10     1524.46     27.63 o 
  -3   5   6        2.10        6.72      2.17 o 
  -2   5   6     1336.49     1380.01     25.06 o 
  -1   5   6        4.86        5.12      1.64 o 
   0   5   6      101.79       98.39      5.60 o 
   1   5   6      293.17      271.18     13.17 o 
   2   5   6      522.52      535.30     13.55 o 
   3   5   6       50.59       48.22      4.16 o 
   4   5   6      194.04      178.48      7.46 o 
   5   5   6       36.76       40.77      4.62 o 
   6   5   6       13.76       11.16      1.28 o 
  -9   6   6        0.25        0.02      1.13 o 
  -8   6   6       13.55        8.61      2.39 o 
  -7   6   6       38.62       34.74      3.42 o 
  -6   6   6      231.33      212.58      8.13 o 
  -5   6   6       55.63       46.80      2.70 o 
  -4   6   6       53.18       80.53      6.75 o 
  -3   6   6       57.03       42.65      4.73 o 
  -2   6   6     1657.62     1641.52     27.39 o 
  -1   6   6      111.06      125.41      7.35 o 
   0   6   6      379.37      403.92      9.87 o 
   1   6   6      458.39      492.98     12.81 o 
   2   6   6      107.48      115.43      6.00 o 
   3   6   6      180.07      176.64     11.01 o 
   4   6   6      464.27      482.13     15.74 o 
   5   6   6      613.82      579.94     37.56 o 
  -9   7   6       10.83        8.39      1.50 o 
  -8   7   6      182.59      189.16      9.27 o 
  -7   7   6        6.27        7.32      1.93 o 
  -6   7   6      267.94      251.83      8.81 o 
  -5   7   6       48.13       43.97      3.78 o 
  -4   7   6      705.43      741.13     15.98 o 
  -3   7   6      269.30      288.92     10.74 o 
  -2   7   6      558.28      545.74     16.81 o 
  -1   7   6        3.94        3.15      1.80 o 
   0   7   6      113.42      123.67      4.81 o 
   1   7   6        5.32        3.63      2.24 o 
   2   7   6       28.71       26.31      4.61 o 
   3   7   6       23.99       22.52      4.10 o 
   4   7   6      283.51      275.42     11.88 o 
   5   7   6      117.27       95.83      4.26 o 
  -9   8   6       61.79       61.85      3.25 o 
  -8   8   6       25.06       23.78      2.23 o 
  -7   8   6       39.46       35.99      3.22 o 
  -6   8   6        0.60       -1.85      2.11 o 
  -5   8   6       31.79       26.14      2.98 o 
  -4   8   6      310.24      312.04      9.12 o 
  -3   8   6      359.04      390.23     10.81 o 
  -2   8   6      405.37      431.93     18.41 o 
  -1   8   6      176.89      176.51     15.28 o 
   0   8   6       26.56       21.51      3.99 o 
   1   8   6       26.70       32.30      5.07 o 
   2   8   6      264.67      270.89     13.40 o 
   3   8   6        8.71        8.26      2.59 o 
   4   8   6       68.23       58.29      4.30 o 
  -8   9   6       22.82       15.55      1.68 o 
  -7   9   6       98.74       85.09      4.48 o 
  -6   9   6      121.43      132.45      6.08 o 
  -5   9   6      620.31      604.17     13.01 o 
  -4   9   6       55.13       53.68      3.97 o 
  -3   9   6      480.06      504.92     18.14 o 
  -2   9   6      112.93       96.29      8.00 o 
  -1   9   6      433.30      448.71     28.18 o 
   0   9   6      116.25      117.96      8.67 o 
   1   9   6      202.21      220.05     11.88 o 
   2   9   6       33.67       27.20      4.29 o 
   3   9   6      350.17      336.78     11.53 o 
  -8  10   6       24.55       27.01      2.47 o 
  -7  10   6       60.07       50.80      3.14 o 
  -6  10   6      564.65      545.84     11.35 o 
  -5  10   6        4.97       11.81      2.03 o 
  -4  10   6       53.79       50.52      5.92 o 
  -3  10   6      439.38      448.85     17.06 o 
  -2  10   6      387.70      393.74     15.76 o 
  -1  10   6      484.98      482.08     11.52 o 
   0  10   6       21.34       24.57      4.05 o 
   1  10   6      315.72      293.37     12.59 o 
   2  10   6       29.47       24.91      2.20 o 
   3  10   6      182.73      163.92      6.39 o 
  -7  11   6      384.07      386.08      7.59 o 
  -6  11   6       30.65       36.86      2.73 o 
  -5  11   6      279.41      286.98      7.79 o 
  -4  11   6        4.10        2.77      2.27 o 
  -3  11   6       55.92       56.66      6.06 o 
  -2  11   6      112.88      105.11      7.95 o 
  -1  11   6       86.01       88.32      5.01 o 
   0  11   6       75.39       63.21      3.89 o 
   1  11   6      110.77       95.73      4.22 o 
   2  11   6        8.44        8.25      1.79 o 
  -6  12   6      238.88      239.37      5.43 o 
  -5  12   6      165.59      170.77      8.60 o 
  -4  12   6       52.90       54.81      5.38 o 
  -3  12   6      826.42      817.00     12.61 o 
  -2  12   6       84.93       68.29      5.89 o 
  -1  12   6      357.71      326.63      7.58 o 
   0  12   6      336.03      292.97      6.80 o 
   1  12   6      271.27      246.43     13.38 o 
  -6  13   6       53.36       51.20      3.18 o 
  -5  13   6       40.88       42.14      3.67 o 
  -4  13   6        2.11        4.04      1.69 o 
  -3  13   6      130.10      101.57      6.19 o 
  -2  13   6       78.07       79.20      4.93 o 
  -1  13   6      115.75      103.25      5.47 o 
   0  13   6        2.19        2.40      0.96 o 
  -4  14   6       56.87       46.19      3.09 o 
  -3  14   6       14.75       16.37      2.04 o 
  -2  14   6        7.75        6.41      1.32 o 
   0 -15   7        0.29        0.99      1.25 o 
   1 -15   7      165.05      151.13     12.28 o 
   2 -15   7      148.08      154.02      6.45 o 
   3 -15   7      546.40      526.13     29.68 o 
   4 -15   7      132.38      113.64      5.21 o 
  -2 -14   7        3.90        3.75      1.30 o 
  -1 -14   7      884.79      972.84     19.24 o 
   0 -14   7        9.91       11.30      1.74 o 
   1 -14   7      447.23      445.41      9.72 o 
   2 -14   7        3.65        4.08      1.27 o 
   3 -14   7       58.75       60.93      4.62 o 
   4 -14   7      139.91      144.80      5.13 o 
   5 -14   7       31.46       29.25      1.96 o 
  -3 -13   7      149.24      156.13      5.43 o 
  -2 -13   7        3.30        5.41      1.56 o 
  -1 -13   7       50.56       54.64      3.06 o 
   0 -13   7       28.17       27.28      2.06 o 
   1 -13   7       17.76       19.19      2.55 o 
   2 -13   7      460.53      473.81     11.57 o 
   3 -13   7      656.82      675.53     29.92 o 
   4 -13   7       52.77       60.36      3.97 o 
   5 -13   7       91.88       97.04      4.38 o 
   6 -13   7       86.00       99.19      4.83 o 
  -4 -12   7        0.69        0.73      0.95 o 
  -3 -12   7      480.90      545.34     13.32 o 
  -2 -12   7       53.61       62.03      5.12 o 
  -1 -12   7      139.90      135.66      5.45 o 
   0 -12   7        0.10        1.00      1.30 o 
   1 -12   7      360.84      350.08     10.45 o 
   2 -12   7       29.99       33.58      3.48 o 
   3 -12   7      387.31      384.66     11.16 o 
   4 -12   7       18.87       18.55      3.15 o 
   5 -12   7       43.48       50.49      2.86 o 
   6 -12   7       26.61       25.49      3.20 o 
  -5 -11   7        5.01        5.64      1.17 o 
  -4 -11   7        4.33        5.06      1.82 o 
  -3 -11   7      171.45      181.72      8.97 o 
  -2 -11   7      491.30      505.09     15.59 o 
  -1 -11   7        3.79        2.85      2.00 o 
   0 -11   7       24.28       26.21      2.73 o 
   1 -11   7      475.70      461.17      9.21 o 
   2 -11   7        0.18        0.57      2.14 o 
   3 -11   7       27.11       25.85      3.22 o 
   4 -11   7       39.71       35.19      3.63 o 
   5 -11   7        9.54        7.82      1.43 o 
   6 -11   7      103.19      107.24      7.22 o 
   7 -11   7        4.78        6.58      1.44 o 
  -5 -10   7      199.69      208.86      7.80 o 
  -4 -10   7       55.92       48.07      4.74 o 
  -3 -10   7      350.07      408.85     14.42 o 
  -2 -10   7      349.65      394.63     14.41 o 
  -1 -10   7      217.72      208.92     10.37 o 
   0 -10   7      582.23      594.39     16.77 o 
   1 -10   7      444.18      436.55      8.95 o 
   2 -10   7      385.49      379.23     11.23 o 
   3 -10   7       35.30       29.33      3.39 o 
   4 -10   7      221.48      223.38      9.03 o 
   5 -10   7       29.99       29.42      2.66 o 
   6 -10   7      103.52      102.76      3.95 o 
   7 -10   7       92.46       84.43      5.25 o 
  -6  -9   7       19.08       18.24      1.97 o 
  -5  -9   7       29.47       43.58      4.29 o 
  -4  -9   7      182.94      198.84     10.02 o 
  -3  -9   7      141.44      131.54      8.62 o 
  -2  -9   7     1091.43      975.88     22.70 o 
  -1  -9   7      330.23      346.97      9.90 o 
   0  -9   7      663.42      669.69     13.14 o 
   1  -9   7      732.38      749.44     15.18 o 
   2  -9   7      689.52      650.20     14.55 o 
   3  -9   7        4.93        5.20      1.84 o 
   4  -9   7     2286.07     2314.67     37.47 o 
   5  -9   7       25.67       25.73      2.69 o 
   6  -9   7       16.55       27.01      2.17 o 
   7  -9   7      133.31      137.51      8.47 o 
  -6  -8   7       23.14       25.35      1.95 o 
  -5  -8   7       75.76       72.72      3.95 o 
  -4  -8   7       48.23       37.21      3.06 o 
  -3  -8   7       20.04       12.59      2.96 o 
  -2  -8   7      714.79      757.40     14.60 o 
  -1  -8   7       55.62       63.98      4.16 o 
   0  -8   7      119.06      109.93      7.84 o 
   1  -8   7      183.30      192.94      9.76 o 
   2  -8   7       16.85       17.30      4.02 o 
   3  -8   7        7.24        8.49      2.17 o 
   4  -8   7       90.34       80.13      5.56 o 
   5  -8   7        9.68        4.90      1.44 o 
   6  -8   7       55.71       61.93      3.40 o 
   7  -8   7      277.16      314.01      8.07 o 
  -7  -7   7       79.64       77.69      3.81 o 
  -6  -7   7      326.97      379.18      8.30 o 
  -5  -7   7       32.76       32.96      2.98 o 
  -4  -7   7      802.58      818.44     14.24 o 
  -3  -7   7      164.04      194.09      7.43 o 
  -2  -7   7      851.67      864.69     14.78 o 
  -1  -7   7      907.25      952.59     22.48 o 
   0  -7   7      614.94      577.07     16.78 o 
   1  -7   7        0.84        2.93      1.54 o 
   2  -7   7     2987.00     2761.20     35.24 o 
   3  -7   7       67.49       53.90      7.93 o 
   4  -7   7      497.39      484.31     13.25 o 
   5  -7   7      108.80       99.47      5.09 o 
   6  -7   7      263.50      307.01      9.21 o 
   7  -7   7      130.44      142.34      4.48 o 
  -7  -6   7      156.45      176.91      7.39 o 
  -6  -6   7      265.22      251.94      9.01 o 
  -5  -6   7      103.37      129.94      8.15 o 
  -4  -6   7        1.99        4.45      1.56 o 
  -3  -6   7      111.83      107.36      4.39 o 
  -2  -6   7        3.22        7.65      2.26 o 
  -1  -6   7      389.66      394.32     13.57 o 
   0  -6   7       21.41       21.06      3.06 o 
   1  -6   7      170.37      150.63      7.97 o 
   2  -6   7        6.92        9.63      2.42 o 
   3  -6   7     1009.75      980.27     20.42 o 
   4  -6   7      187.71      178.24      5.07 o 
   5  -6   7      248.21      226.55      8.46 o 
   6  -6   7      112.91      120.94      5.03 o 
   7  -6   7       39.81       36.97      2.67 o 
  -8  -5   7       48.29       50.74      2.94 o 
  -7  -5   7        0.01       -0.86      1.64 o 
  -6  -5   7      127.24      139.65      5.81 o 
  -5  -5   7      105.06      110.53      5.52 o 
  -4  -5   7      135.89      149.66      5.07 o 
  -3  -5   7      440.83      459.12     15.09 o 
  -2  -5   7      589.60      633.24     16.90 o 
  -1  -5   7      161.80      144.20      7.24 o 
   0  -5   7     1553.05     1448.11     23.28 o 
   1  -5   7      203.65      221.14      9.28 o 
   2  -5   7     2611.66     2640.34     32.69 o 
   3  -5   7      148.34      125.30      7.34 o 
   4  -5   7       31.44       32.80      2.19 o 
   5  -5   7       67.78       73.76      4.15 o 
   6  -5   7      323.59      348.90     10.09 o 
   7  -5   7        4.78        7.10      1.40 o 
  -8  -4   7        0.24        0.45      1.04 o 
  -7  -4   7       84.49       79.12      3.44 o 
  -6  -4   7       95.85      100.40      5.19 o 
  -5  -4   7      166.07      173.25      5.28 o 
  -4  -4   7      698.48      713.39     10.94 o 
  -3  -4   7      880.48      879.58     19.46 o 
  -2  -4   7       44.97       69.21      5.38 o 
  -1  -4   7     2454.80     2418.44     28.21 o 
   0  -4   7      166.85      135.46      6.91 o 
   1  -4   7       20.43       21.97      3.08 o 
   2  -4   7        1.87        7.20      2.05 o 
   3  -4   7       94.32       89.44      6.25 o 
   4  -4   7      465.59      459.10     15.15 o 
   5  -4   7      163.96      159.92      6.10 o 
   6  -4   7        3.45        5.46      3.48 o 
   7  -4   7        6.48        8.59      1.47 o 
  -8  -3   7       15.10       13.74      1.55 o 
  -7  -3   7      138.24      125.57      4.62 o 
  -6  -3   7        9.69       13.85      2.31 o 
  -5  -3   7       99.39       93.02      4.22 o 
  -4  -3   7     2476.45     2437.51     31.41 o 
  -3  -3   7      472.26      477.98     13.49 o 
  -2  -3   7      774.76      815.30     15.09 o 
  -1  -3   7       50.89       44.77      3.81 o 
   0  -3   7      120.34      136.04      6.81 o 
   1  -3   7      104.86      110.84      6.34 o 
   2  -3   7        1.99        7.59      1.93 o 
   3  -3   7     1351.39     1365.51     23.74 o 
   4  -3   7      287.35      283.46      7.51 o 
   5  -3   7        0.40        1.49      1.23 o 
   6  -3   7      263.41      283.51      9.01 o 
   7  -3   7        0.57        2.17      1.47 o 
  -8  -2   7      392.73      437.78      7.40 o 
  -7  -2   7       76.30       81.43      3.89 o 
  -6  -2   7       15.45       16.58      5.58 o 
  -5  -2   7      697.49      711.90     11.08 o 
  -4  -2   7      158.89      182.45     10.06 o 
  -3  -2   7      341.37      342.87     15.69 o 
  -2  -2   7       28.54       37.93      2.41 o 
  -1  -2   7      222.42      219.58     10.19 o 
   0  -2   7        2.65       23.96     10.52 o 
   1  -2   7      939.22      926.23     17.96 o 
   2  -2   7       65.34       79.73      5.68 o 
   3  -2   7      570.62      608.23     15.93 o 
   4  -2   7       52.15       53.63      2.83 o 
   5  -2   7       69.46       64.29      3.60 o 
   6  -2   7       11.95       10.28      1.56 o 
   7  -2   7      409.45      401.00      6.71 o 
  -8  -1   7      124.62      137.47      4.32 o 
  -7  -1   7        2.71        4.95      1.36 o 
  -6  -1   7     2224.10     2227.10     20.70 o 
  -5  -1   7        0.63        2.71      0.96 o 
  -4  -1   7     1831.91     1975.15     31.82 o 
  -3  -1   7        7.11       10.63      2.41 o 
  -2  -1   7      381.31      355.88      6.92 o 
  -1  -1   7     1933.80     2161.11     16.35 o 
   0  -1   7       18.65        7.45      1.02 o 
   1  -1   7      209.11      217.07      8.85 o 
   2  -1   7      595.20      602.14     15.56 o 
   3  -1   7      848.39      939.16     20.32 o 
   4  -1   7      237.64      231.83      5.79 o 
   5  -1   7       22.83       18.64      3.58 o 
   6  -1   7       23.21       23.00      2.12 o 
   7  -1   7        1.81        2.99      0.96 o 
  -9   0   7       85.93       83.09      4.05 o 
  -8   0   7       19.52       21.09      1.92 o 
  -7   0   7      159.85      153.48      5.40 o 
  -6   0   7        0.02        3.35      1.38 o 
  -5   0   7      283.09      308.92      5.82 o 
  -4   0   7      215.27      326.73     12.61 o 
  -3   0   7       29.53       51.41      4.49 o 
  -2   0   7      851.66      883.16     11.59 o 
  -1   0   7     1000.47     1135.47     11.86 o 
   0   0   7      956.32     1233.74     11.43 o 
   1   0   7      440.71      452.16     13.06 o 
   2   0   7       36.02       41.51      4.31 o 
   3   0   7      262.48      260.27     11.03 o 
   4   0   7       11.38        4.16      2.45 o 
   5   0   7      247.17      266.59      9.25 o 
   6   0   7        5.38        3.94      2.34 o 
   7   0   7      746.10      747.58     34.54 o 
  -9   1   7      270.52      264.43      7.81 o 
  -8   1   7     2244.76     2397.75     23.47 o 
  -7   1   7      361.09      353.15      8.07 o 
  -6   1   7     1567.56     1577.57     12.25 o 
  -5   1   7      403.35      405.49     15.39 o 
  -4   1   7     1176.23     1141.98     23.06 o 
  -3   1   7      150.03      169.07      8.06 o 
  -2   1   7        5.93        8.75      1.21 o 
  -1   1   7     1206.84     1216.28     12.56 o 
   0   1   7     4398.26     4654.08     23.32 o 
   1   1   7      393.48      425.46     13.05 o 
   2   1   7      202.36      201.51      9.57 o 
   3   1   7        2.60        6.02      4.25 o 
   4   1   7     1033.41     1049.91     15.22 o 
   5   1   7       15.35       19.01      3.79 o 
   6   1   7      114.29      113.66      5.18 o 
   7   1   7      118.86      111.10      4.53 o 
  -9   2   7        5.57        6.36      1.68 o 
  -8   2   7      174.82      195.00      6.87 o 
  -7   2   7      970.88      961.88     11.13 o 
  -6   2   7      937.77      899.70      9.19 o 
  -5   2   7        6.07        1.19      1.55 o 
  -4   2   7     1258.79     1325.61     24.89 o 
  -3   2   7       67.60       82.42      5.71 o 
  -2   2   7      737.71      811.54     10.68 o 
  -1   2   7        0.20        2.91      0.87 o 
   0   2   7     1472.36     1686.51     27.12 o 
   1   2   7      486.20      515.74     14.77 o 
   2   2   7      191.77      183.14      9.48 o 
   3   2   7     1115.72     1107.74     14.76 o 
   4   2   7      661.93      614.91     14.82 o 
   5   2   7      126.90      114.58      8.90 o 
   6   2   7        6.89        3.88      2.27 o 
  -9   3   7       44.01       35.50      3.21 o 
  -8   3   7       76.34       76.81      4.35 o 
  -7   3   7        0.07        1.01      1.17 o 
  -6   3   7      485.78      457.55      7.34 o 
  -5   3   7      257.27      290.43      5.05 o 
  -4   3   7      187.65      250.34     11.07 o 
  -3   3   7      145.39      132.33      7.43 o 
  -2   3   7      295.83      284.86      6.67 o 
  -1   3   7       27.69       45.15      2.75 o 
   0   3   7        1.00        2.08      0.84 o 
   1   3   7       18.13       20.26      3.24 o 
   2   3   7       16.50       19.46      3.44 o 
   3   3   7        6.62        4.71      2.98 o 
   4   3   7       30.76       24.85      3.07 o 
   5   3   7        9.95        9.15      2.07 o 
   6   3   7       29.26       27.31      3.12 o 
  -9   4   7        0.01        1.05      1.09 o 
  -8   4   7      569.13      588.30     16.17 o 
  -7   4   7      248.47      238.56      7.02 o 
  -6   4   7      189.38      177.19      4.59 o 
  -5   4   7      289.92      305.14      5.75 o 
  -4   4   7      673.48      699.78     18.70 o 
  -3   4   7      184.48      186.55      9.20 o 
  -2   4   7     1292.15     1244.39     16.13 o 
  -1   4   7      226.24      267.72      6.93 o 
   0   4   7      517.82      525.83     17.94 o 
   1   4   7      101.26       96.37      7.04 o 
   2   4   7        2.05        5.94      1.39 o 
   3   4   7      353.00      325.68     10.49 o 
   4   4   7       42.28       45.40      3.86 o 
   5   4   7       88.05       90.05      6.61 o 
   6   4   7        3.78        5.50      1.02 o 
  -9   5   7        1.63       -1.15      1.28 o 
  -8   5   7       15.94       15.00      2.84 o 
  -7   5   7      146.22      129.06      6.26 o 
  -6   5   7       53.97       42.03      3.67 o 
  -5   5   7      320.72      318.85      6.70 o 
  -4   5   7      657.21      712.84     19.49 o 
  -3   5   7      261.89      264.82     11.47 o 
  -2   5   7      793.19      856.52     19.25 o 
  -1   5   7       20.04       20.41      2.54 o 
   0   5   7        2.52        2.00      1.63 o 
   1   5   7        0.85        0.63      1.24 o 
   2   5   7       12.34       14.20      3.68 o 
   3   5   7       78.30       71.99      4.99 o 
   4   5   7        0.41        0.45      1.61 o 
   5   5   7       47.11       54.23      4.61 o 
  -9   6   7       72.19       75.47      4.03 o 
  -8   6   7        0.29        1.08      1.46 o 
  -7   6   7      371.43      350.47     11.35 o 
  -6   6   7      267.16      260.77      8.86 o 
  -5   6   7      628.21      617.35     12.03 o 
  -4   6   7      874.90      940.74     20.60 o 
  -3   6   7     3957.55     4430.21     48.30 o 
  -2   6   7      370.95      359.46     13.18 o 
  -1   6   7     1270.52     1286.60     17.80 o 
   0   6   7      158.85      172.83     10.42 o 
   1   6   7      904.92      967.21     25.98 o 
   2   6   7      144.35      145.58     10.36 o 
   3   6   7      124.59      140.72      9.57 o 
   4   6   7      219.88      212.01      9.61 o 
   5   6   7      337.26      312.05     23.26 o 
  -9   7   7        2.71        1.69      0.79 o 
  -8   7   7      106.37      106.39      4.57 o 
  -7   7   7       28.56       29.84      2.99 o 
  -6   7   7      341.77      324.46      9.71 o 
  -5   7   7      532.49      539.88     10.96 o 
  -4   7   7        2.09        3.87      1.54 o 
  -3   7   7     1180.40     1286.73     29.13 o 
  -2   7   7      751.70      775.40     22.58 o 
  -1   7   7      179.98      193.07      4.97 o 
   0   7   7       63.61       50.76      5.95 o 
   1   7   7      125.31      107.50      8.82 o 
   2   7   7       78.67       77.12      7.46 o 
   3   7   7      104.54       96.77      7.48 o 
   4   7   7      300.30      239.26     13.05 o 
  -8   8   7       10.10       11.17      1.53 o 
  -7   8   7        2.61        2.60      1.38 o 
  -6   8   7       74.26       76.16      4.65 o 
  -5   8   7     1523.83     1544.60     20.26 o 
  -4   8   7      202.86      197.26     11.99 o 
  -3   8   7     1337.27     1401.90     29.52 o 
  -2   8   7      105.16      112.64      8.30 o 
  -1   8   7      306.78      298.81     13.63 o 
   0   8   7      364.70      369.50     15.35 o 
   1   8   7       22.03       35.48      5.19 o 
   2   8   7      213.26      218.46     11.54 o 
   3   8   7      249.85      246.36     10.41 o 
   4   8   7       38.48       36.95      2.66 o 
  -8   9   7       56.94       51.72      2.57 o 
  -7   9   7      287.36      286.83      7.96 o 
  -6   9   7       39.14       41.14      3.33 o 
  -5   9   7      729.25      735.90     21.71 o 
  -4   9   7      272.53      278.98      8.84 o 
  -3   9   7      973.64      974.69     24.88 o 
  -2   9   7        1.21        0.85      2.11 o 
  -1   9   7      304.95      303.03     13.82 o 
   0   9   7      122.44      116.11      5.70 o 
   1   9   7      567.42      570.34     14.60 o 
   2   9   7       78.86       82.57      6.46 o 
   3   9   7      306.14      275.15      9.02 o 
  -7  10   7        0.49        0.29      0.85 o 
  -6  10   7      136.46      130.19      5.10 o 
  -5  10   7       37.33       36.93      4.99 o 
  -4  10   7       28.71       27.75      2.86 o 
  -3  10   7      128.23      127.94      8.91 o 
  -2  10   7        1.18        4.53      2.37 o 
  -1  10   7        3.29        5.97      3.34 o 
   0  10   7        0.88        0.98      0.98 o 
   1  10   7      210.90      196.90      6.10 o 
   2  10   7       47.60       44.98      4.00 o 
  -7  11   7      167.31      162.56      6.52 o 
  -6  11   7       24.95       21.35      3.11 o 
  -5  11   7       29.72       33.74      4.35 o 
  -4  11   7       62.62       61.18      3.63 o 
  -3  11   7        7.13        8.65      1.85 o 
  -2  11   7       70.12       70.52      6.15 o 
  -1  11   7       78.77       74.23      3.90 o 
   0  11   7        0.63       -0.31      0.93 o 
   1  11   7       14.26       10.66      1.28 o 
  -6  12   7        0.99        1.89      1.27 o 
  -5  12   7       59.48       62.27      4.96 o 
  -4  12   7       74.20       77.21      5.80 o 
  -3  12   7       60.66       55.66      3.37 o 
  -2  12   7       10.18        9.92      1.56 o 
  -1  12   7      198.54      188.44      7.87 o 
   0  12   7        4.00        4.18      0.83 o 
  -5  13   7       17.95       18.68      2.27 o 
  -4  13   7      203.81      180.53      7.09 o 
  -3  13   7        0.88       -0.52      1.15 o 
  -2  13   7      158.14      144.87      3.78 o 
  -1  13   7       39.82       35.84      1.72 o 
   0 -15   8       50.12       53.83      3.60 o 
   1 -15   8      172.78      156.67      6.75 o 
   2 -15   8       43.81       48.42      3.89 o 
   3 -15   8        7.04        4.61      1.29 o 
  -1 -14   8       18.95       20.62      2.75 o 
   0 -14   8       13.44       15.36      2.86 o 
   1 -14   8      224.87      238.35     10.51 o 
   2 -14   8        3.68        2.80      1.00 o 
   3 -14   8        4.82        5.07      1.15 o 
   4 -14   8       49.35       44.65      4.54 o 
  -3 -13   8        0.03        0.37      0.81 o 
  -2 -13   8      440.51      446.18      8.11 o 
  -1 -13   8        0.19        0.72      0.91 o 
   0 -13   8      244.54      251.55      7.05 o 
   1 -13   8        9.73       14.83      3.35 o 
   2 -13   8      448.64      472.53     10.64 o 
   3 -13   8       57.21       63.12      3.90 o 
   4 -13   8      185.61      176.47      9.83 o 
   5 -13   8       73.20       87.56      5.58 o 
  -4 -12   8      207.50      212.91      6.11 o 
  -3 -12   8        1.39        1.37      1.25 o 
  -2 -12   8      423.61      435.85     12.81 o 
  -1 -12   8        0.04       -0.60      1.74 o 
   0 -12   8       58.97       72.98      4.38 o 
   1 -12   8      102.47       95.70      4.89 o 
   2 -12   8      407.30      421.86     10.97 o 
   3 -12   8        7.96        7.38      1.84 o 
   4 -12   8       25.65       29.26      3.32 o 
   5 -12   8       12.20       10.61      1.32 o 
   6 -12   8      178.28      189.95      7.26 o 
  -4 -11   8       84.49      103.10      5.69 o 
  -3 -11   8       20.38       22.10      3.28 o 
  -2 -11   8        6.45        9.15      2.62 o 
  -1 -11   8       23.16       20.31      3.45 o 
   0 -11   8       75.31       84.09      6.35 o 
   1 -11   8      240.73      210.85      7.70 o 
   2 -11   8      967.97      989.33     17.44 o 
   3 -11   8      360.32      362.91     12.82 o 
   4 -11   8      162.63      169.79      7.15 o 
   5 -11   8      209.51      216.92      4.74 o 
   6 -11   8        5.81        6.60      1.09 o 
  -5 -10   8       20.71       20.01      2.47 o 
  -4 -10   8      559.07      637.18     16.08 o 
  -3 -10   8      384.70      388.21     13.80 o 
  -2 -10   8      222.40      247.47     11.46 o 
  -1 -10   8       79.15       72.13      6.25 o 
   0 -10   8     2019.23     1979.61     31.11 o 
   1 -10   8      257.23      263.63      8.74 o 
   2 -10   8      970.66      960.67     16.32 o 
   3 -10   8      248.79      255.08      9.20 o 
   4 -10   8      119.31      108.99      6.04 o 
   5 -10   8       47.46       50.27      3.25 o 
   6 -10   8      721.73      776.72     12.50 o 
   7 -10   8        2.92        6.68      1.33 o 
  -5  -9   8       23.68       23.07      3.06 o 
  -4  -9   8        3.24        6.60      2.25 o 
  -3  -9   8       20.77       21.35      3.73 o 
  -2  -9   8       18.22       16.63      3.45 o 
  -1  -9   8       13.03       11.53      2.92 o 
   0  -9   8      240.98      246.92     11.06 o 
   1  -9   8        7.54        3.81      1.60 o 
   2  -9   8        0.31        7.37      1.92 o 
   3  -9   8       60.57       58.54      4.55 o 
   4  -9   8       24.86       26.17      3.24 o 
   5  -9   8        0.05        0.50      1.25 o 
   6  -9   8       46.12       50.29      3.64 o 
   7  -9   8       16.60       23.89      2.26 o 
  -6  -8   8      183.02      193.46      4.68 o 
  -5  -8   8        8.71        7.72      1.50 o 
  -4  -8   8       45.88       63.38      3.89 o 
  -3  -8   8       15.89       16.07      3.27 o 
  -2  -8   8      155.75      157.92      9.18 o 
  -1  -8   8       31.57       31.00      3.04 o 
   0  -8   8      632.77      655.15     12.95 o 
   1  -8   8       11.32       18.12      2.61 o 
   2  -8   8     1710.12     1668.02     31.46 o 
   3  -8   8      501.86      529.97     12.31 o 
   4  -8   8      411.50      414.45     11.96 o 
   5  -8   8       16.27       19.96      3.02 o 
   6  -8   8       48.88       53.96      3.99 o 
   7  -8   8        3.59        3.20      0.87 o 
  -6  -7   8        0.45        1.24      0.90 o 
  -5  -7   8        1.40        2.53      2.71 o 
  -4  -7   8        2.50        6.58      2.25 o 
  -3  -7   8        0.54        0.11      1.17 o 
  -2  -7   8     1039.86     1092.79     18.44 o 
  -1  -7   8        1.99        4.46      2.03 o 
   0  -7   8       10.39       13.96      2.90 o 
   1  -7   8       96.35      100.52      7.09 o 
   2  -7   8       49.67       49.86      3.04 o 
   3  -7   8      685.91      729.06     14.45 o 
   4  -7   8       10.53       11.78      2.27 o 
   5  -7   8        0.29        3.37      1.73 o 
   6  -7   8       56.70       57.04      4.30 o 
   7  -7   8       99.38       99.79      5.24 o 
  -7  -6   8      328.42      339.23      9.59 o 
  -6  -6   8        4.13        2.80      1.45 o 
  -5  -6   8      134.54      148.24      6.11 o 
  -4  -6   8        5.01        7.71      1.77 o 
  -3  -6   8     2346.32     2344.11     20.40 o 
  -2  -6   8        8.71        9.06      2.57 o 
  -1  -6   8      246.55      255.50     11.53 o 
   0  -6   8      621.81      634.69     16.97 o 
   1  -6   8        3.63        5.33      2.01 o 
   2  -6   8     1259.09     1248.97     24.10 o 
   3  -6   8      593.68      597.41     10.25 o 
   4  -6   8       46.94       42.22      3.15 o 
   5  -6   8       16.02       14.54      2.76 o 
   6  -6   8       56.54       59.42      3.72 o 
   7  -6   8       37.86       29.56      1.91 o 
  -7  -5   8      182.96      194.85      8.53 o 
  -6  -5   8      209.45      225.17      7.73 o 
  -5  -5   8      937.42      958.59     12.94 o 
  -4  -5   8      254.09      268.20      6.72 o 
  -3  -5   8     4262.60     4375.01     48.15 o 
  -2  -5   8      386.59      402.61     14.19 o 
  -1  -5   8      380.91      329.97     11.58 o 
   0  -5   8        8.13       12.02      2.52 o 
   1  -5   8     1950.05     1916.46     29.02 o 
   2  -5   8       66.05       69.12      5.76 o 
   3  -5   8     1172.17     1058.05     17.00 o 
   4  -5   8        1.91        3.44      1.81 o 
   5  -5   8      259.78      272.46     10.49 o 
   6  -5   8       48.36       57.87      3.75 o 
   7  -5   8      126.42      115.04      3.79 o 
  -8  -4   8      239.82      272.90      7.71 o 
  -7  -4   8       26.23       26.30      1.99 o 
  -6  -4   8      725.74      778.47     11.43 o 
  -5  -4   8      780.97      882.30     15.72 o 
  -4  -4   8     1067.55     1119.37     12.00 o 
  -3  -4   8      183.94      221.00     10.29 o 
  -2  -4   8     3585.01     3336.65     34.16 o 
  -1  -4   8     1329.82     1424.12     23.14 o 
   0  -4   8      403.79      374.41     12.26 o 
   1  -4   8      128.76      125.61      7.43 o 
   2  -4   8       54.06       55.55      5.21 o 
   3  -4   8      284.29      303.99      8.52 o 
   4  -4   8       32.15       33.81      3.92 o 
   5  -4   8        4.53        3.14      1.21 o 
   6  -4   8       97.68      108.76      4.38 o 
   7  -4   8       15.19       14.44      1.52 o 
  -8  -3   8      173.56      186.71      7.29 o 
  -7  -3   8      130.68      141.19      4.71 o 
  -6  -3   8        5.17        4.86      1.34 o 
  -5  -3   8     1647.71     1683.73     15.13 o 
  -4  -3   8       11.80       21.66      2.13 o 
  -3  -3   8     2759.43     2786.67     34.49 o 
  -2  -3   8       83.84       84.27      5.25 o 
  -1  -3   8       10.25       21.89      2.94 o 
   0  -3   8        1.70       11.66      2.39 o 
   1  -3   8      813.21      726.21     17.36 o 
   2  -3   8      398.01      407.35     13.47 o 
   3  -3   8      467.27      497.88      9.48 o 
   4  -3   8       35.37       37.16      4.01 o 
   5  -3   8      811.84      903.24     27.45 o 
   6  -3   8      307.51      286.38     19.66 o 
   7  -3   8      342.86      334.72     25.05 o 
  -8  -2   8      195.76      204.96      4.71 o 
  -7  -2   8       53.20       51.93      3.08 o 
  -6  -2   8       60.86       70.60      3.75 o 
  -5  -2   8      301.78      299.45      5.84 o 
  -4  -2   8     2154.82     2310.28     36.60 o 
  -3  -2   8     1510.82     1603.69     27.30 o 
  -2  -2   8      566.23      613.04     32.26 o 
  -1  -2   8      630.26      616.13     15.50 o 
   0  -2   8     1172.65     1129.14     20.56 o 
   1  -2   8     1108.53     1141.15     21.42 o 
   2  -2   8      657.04      587.46     16.16 o 
   3  -2   8       66.16       72.99      3.77 o 
   4  -2   8      689.92      683.85     16.21 o 
   5  -2   8       46.42       61.29      3.86 o 
   6  -2   8        0.97        0.88      1.18 o 
   7  -2   8       33.28       30.56      3.12 o 
  -8  -1   8       56.36       53.40      2.65 o 
  -7  -1   8       14.74       14.22      1.84 o 
  -6  -1   8      899.62      936.69     11.66 o 
  -5  -1   8     1019.61     1021.56     12.02 o 
  -4  -1   8      237.56      288.73     12.64 o 
  -3  -1   8       25.85       40.85      4.46 o 
  -2  -1   8     1548.72     1729.21     40.89 o 
  -1  -1   8     1374.42     1551.31     47.85 o 
   0  -1   8      130.78      106.73      6.34 o 
   1  -1   8      498.12      513.82     14.54 o 
   2  -1   8     1796.67     1879.84     29.22 o 
   3  -1   8      219.97      239.70      8.43 o 
   4  -1   8      361.45      353.31     10.64 o 
   5  -1   8      379.75      363.69     27.07 o 
   6  -1   8       15.62       16.65      2.04 o 
   7  -1   8       65.57       73.39      4.33 o 
  -9   0   8       21.59       19.14      1.91 o 
  -8   0   8       55.48       54.28      2.75 o 
  -7   0   8       35.37       37.11      2.71 o 
  -6   0   8      591.59      577.96      8.20 o 
  -5   0   8      341.27      339.46      4.93 o 
  -4   0   8      261.73      251.52     11.62 o 
  -3   0   8       74.29       76.25      5.71 o 
  -2   0   8       48.46       58.07      3.02 o 
  -1   0   8      212.34      278.94      6.31 o 
   0   0   8        3.86        4.31      1.67 o 
   1   0   8       38.52       35.57      4.06 o 
   2   0   8       72.01       76.88      6.17 o 
   3   0   8       25.36       18.82      3.36 o 
   4   0   8       53.56       46.47      3.29 o 
   5   0   8       24.56       25.83      3.01 o 
   6   0   8      291.53      309.63     15.09 o 
  -9   1   8       37.68       36.01      2.80 o 
  -8   1   8      454.41      452.05     12.19 o 
  -7   1   8       73.40       86.62      3.49 o 
  -6   1   8      201.05      189.57      4.36 o 
  -5   1   8       45.89       39.65      1.75 o 
  -4   1   8      456.54      427.36     14.75 o 
  -3   1   8      513.49      520.82     14.66 o 
  -2   1   8       18.13       18.17      4.87 o 
  -1   1   8     1344.88     1391.43     14.39 o 
   0   1   8     1154.48     1244.40     22.33 o 
   1   1   8      311.20      308.70     11.88 o 
   2   1   8      111.48      129.36      8.18 o 
   3   1   8     1356.18     1368.81     62.24 o 
   4   1   8       94.66      103.70      6.02 o 
   5   1   8       73.88       69.12      6.93 o 
   6   1   8       57.49       53.47      3.19 o 
  -9   2   8       51.30       55.64      3.56 o 
  -8   2   8       18.37       17.81      2.97 o 
  -7   2   8       52.83       50.61      2.38 o 
  -6   2   8        0.25        1.74      0.82 o 
  -5   2   8        1.32        0.48      0.84 o 
  -4   2   8      420.57      466.56     15.42 o 
  -3   2   8      262.24      285.40     11.06 o 
  -2   2   8      382.64      457.51      8.60 o 
  -1   2   8       23.85       18.39      4.28 o 
   0   2   8     1001.55     1037.08     21.11 o 
   1   2   8       32.19       43.89      4.84 o 
   2   2   8      746.44      708.85     37.62 o 
   3   2   8       20.00       19.45      4.41 o 
   4   2   8       20.42       20.73      2.81 o 
   5   2   8        8.75       10.98      1.92 o 
   6   2   8      633.20      642.77     12.78 o 
  -9   3   8      579.84      628.17     11.68 o 
  -8   3   8       63.37       70.23      5.52 o 
  -7   3   8      927.79      913.57     11.17 o 
  -6   3   8       99.36       99.53      3.53 o 
  -5   3   8      352.81      358.28      7.18 o 
  -4   3   8       21.41       22.43      3.51 o 
  -3   3   8      783.52      752.89     18.29 o 
  -2   3   8      759.14      803.80     11.85 o 
  -1   3   8      672.03      679.24     11.01 o 
   0   3   8      496.69      493.87     15.17 o 
   1   3   8     1637.74     1724.98     29.80 o 
   2   3   8       12.09       13.54      2.34 o 
   3   3   8      507.70      513.67     17.25 o 
   4   3   8      284.05      287.35     10.51 o 
   5   3   8      262.10      309.02      8.33 o 
   6   3   8      289.31      269.48      5.13 o 
  -9   4   8      212.42      219.94      6.79 o 
  -8   4   8        5.74        9.41      2.30 o 
  -7   4   8      158.45      159.51      6.82 o 
  -6   4   8      222.72      213.90      5.68 o 
  -5   4   8       50.42       51.58      2.69 o 
  -4   4   8       34.86       33.23      2.29 o 
  -3   4   8      365.05      389.98     13.64 o 
  -2   4   8      104.36      113.23      6.95 o 
  -1   4   8      611.52      654.15     11.32 o 
   0   4   8     1094.21     1117.65     23.43 o 
   1   4   8      313.03      290.31     13.60 o 
   2   4   8       28.94       30.91      5.01 o 
   3   4   8      193.91      172.38      7.54 o 
   4   4   8        9.56        5.72      1.57 o 
   5   4   8        1.17       -0.22      1.55 o 
  -9   5   8       65.92       78.32      3.86 o 
  -8   5   8        3.31        4.93      1.80 o 
  -7   5   8      159.77      153.71      6.68 o 
  -6   5   8       39.28       45.24      3.22 o 
  -5   5   8      463.56      448.37      7.95 o 
  -4   5   8        1.59        1.99      0.90 o 
  -3   5   8      934.33      993.13     15.73 o 
  -2   5   8      537.21      567.02     16.09 o 
  -1   5   8      703.93      723.09     12.43 o 
   0   5   8      304.26      308.60      9.47 o 
   1   5   8      223.30      231.98     13.10 o 
   2   5   8       71.65       74.60      7.60 o 
   3   5   8       43.17       49.72      3.99 o 
   4   5   8       56.40       53.13      4.89 o 
   5   5   8      175.26      198.98      7.01 o 
  -9   6   8      257.14      246.25      6.06 o 
  -8   6   8      303.09      325.13     10.34 o 
  -7   6   8       72.65       74.56      4.43 o 
  -6   6   8      107.94      100.18      4.25 o 
  -5   6   8      618.79      617.89     12.48 o 
  -4   6   8        0.92       -0.24      2.01 o 
  -3   6   8     2888.22     3066.64     55.15 o 
  -2   6   8        0.48        4.09      5.78 o 
  -1   6   8     1327.09     1277.90     13.93 o 
   0   6   8       58.61       47.63      6.04 o 
   1   6   8        2.51        2.80      2.26 o 
   2   6   8        6.12        6.66      2.88 o 
   3   6   8      163.17      151.77      9.49 o 
   4   6   8       78.23       76.97      3.70 o 
  -8   7   8       20.47       24.31      2.79 o 
  -7   7   8        2.25        4.24      1.76 o 
  -6   7   8       74.05       78.47      4.61 o 
  -5   7   8        3.46        4.00      2.45 o 
  -4   7   8       79.95       98.66      5.46 o 
  -3   7   8        0.47       -1.39      1.93 o 
  -2   7   8      208.33      201.62     10.63 o 
  -1   7   8       50.59       58.08      4.09 o 
   0   7   8        4.11        1.26      1.90 o 
   1   7   8      678.20      694.65     21.89 o 
   2   7   8       10.11        6.25      2.56 o 
   3   7   8       12.53       13.64      2.79 o 
   4   7   8        0.04        0.07      0.68 o 
  -8   8   8        9.00        8.98      1.56 o 
  -7   8   8        2.18        4.68      1.26 o 
  -6   8   8       96.20      102.75      4.95 o 
  -5   8   8       97.67       93.07      5.16 o 
  -4   8   8      592.68      593.97     13.05 o 
  -3   8   8      472.89      475.71     17.05 o 
  -2   8   8      361.48      384.77     14.89 o 
  -1   8   8        0.26        1.57      1.37 o 
   0   8   8       53.30       62.84      4.15 o 
   1   8   8      158.87      161.71     10.07 o 
   2   8   8      154.20      148.92      8.87 o 
   3   8   8       19.26       14.47      2.74 o 
  -7   9   8       21.03       19.04      1.81 o 
  -6   9   8       58.59       63.15      5.97 o 
  -5   9   8       73.03       75.46      4.37 o 
  -4   9   8        4.56        8.37      1.95 o 
  -3   9   8        1.14        3.42      2.12 o 
  -2   9   8       20.23       25.73      4.02 o 
  -1   9   8       43.07       48.47      3.62 o 
   0   9   8        1.08        1.75      1.14 o 
   1   9   8        0.06        1.70      1.59 o 
   2   9   8       49.39       38.23      3.96 o 
   3   9   8        4.27        1.29      0.69 o 
  -7  10   8        2.91        4.72      1.76 o 
  -6  10   8      318.23      310.87     11.74 o 
  -5  10   8        3.50        4.99      2.39 o 
  -4  10   8      151.73      162.06     11.03 o 
  -3  10   8       25.86       32.65      3.04 o 
  -2  10   8      241.90      253.76     11.35 o 
  -1  10   8        2.32        0.40      0.91 o 
   0  10   8      241.50      227.05      6.44 o 
   1  10   8       59.62       52.79      4.51 o 
   2  10   8      243.25      207.54      6.67 o 
  -7  11   8      182.62      192.53      6.10 o 
  -6  11   8      326.82      351.84     10.78 o 
  -5  11   8      148.46      147.66      7.90 o 
  -4  11   8      362.20      366.27      8.12 o 
  -3  11   8       15.96       18.79      2.18 o 
  -2  11   8      114.61      113.07      6.04 o 
  -1  11   8      201.29      206.42      8.27 o 
   0  11   8      272.97      237.49      5.22 o 
   1  11   8       15.22       11.23      1.55 o 
  -6  12   8       17.12       18.32      2.06 o 
  -5  12   8       27.94       29.32      3.09 o 
  -4  12   8       94.08       94.37      5.65 o 
  -3  12   8       16.19       19.70      1.76 o 
  -2  12   8      171.46      152.93      4.51 o 
  -1  12   8      110.62       92.00      3.10 o 
   0  12   8       49.37       36.15      2.39 o 
  -4  13   8       36.81       28.48      2.33 o 
  -3  13   8        8.24       12.60      1.66 o 
   2 -15   9      243.84      220.29      6.70 o 
  -1 -14   9       58.30       59.40      3.77 o 
   0 -14   9        7.46        7.78      1.86 o 
   1 -14   9      114.44      110.58      6.55 o 
   2 -14   9       37.14       32.68      3.69 o 
   3 -14   9      133.79      137.38      6.85 o 
   4 -14   9      216.13      218.26      7.27 o 
  -2 -13   9      242.07      232.84     15.94 o 
  -1 -13   9       70.94       73.37      3.50 o 
   0 -13   9      268.83      276.41      6.98 o 
   1 -13   9        9.19        5.48      2.25 o 
   2 -13   9      124.22      115.53      7.88 o 
   3 -13   9        0.02        1.64      1.68 o 
   4 -13   9       10.20       10.46      1.53 o 
   5 -13   9        0.28        0.70      0.89 o 
  -3 -12   9        6.04        3.55      0.86 o 
  -2 -12   9       41.26       37.57      2.77 o 
  -1 -12   9       15.21       11.92      1.89 o 
   0 -12   9       36.25       33.92      2.94 o 
   1 -12   9       48.72       54.02      3.65 o 
   2 -12   9       47.62       54.94      6.19 o 
   3 -12   9       80.42       76.05      6.90 o 
   4 -12   9       70.54       68.40      6.06 o 
   5 -12   9      113.44      109.78      4.21 o 
  -4 -11   9      110.53      118.27      5.65 o 
  -3 -11   9       24.26       22.58      3.27 o 
  -2 -11   9       93.44       92.72      6.59 o 
  -1 -11   9      515.28      518.96     11.63 o 
   0 -11   9       15.02       12.65      2.36 o 
   1 -11   9      271.49      277.19      8.65 o 
   2 -11   9        0.46        1.71      1.17 o 
   3 -11   9      755.86      802.01     23.34 o 
   4 -11   9        1.82        2.42      2.00 o 
   5 -11   9       21.80       23.40      1.71 o 
   6 -11   9       18.23       18.73      2.36 o 
  -5 -10   9        1.69        1.84      0.85 o 
  -4 -10   9       49.84       60.79      4.87 o 
  -3 -10   9       13.00        7.13      2.42 o 
  -2 -10   9      401.27      377.08     13.86 o 
  -1 -10   9       51.67       51.40      5.34 o 
   0 -10   9       58.24       59.87      4.38 o 
   1 -10   9      294.82      287.94      9.12 o 
   2 -10   9        7.03        6.22      1.81 o 
   3 -10   9     1036.92     1114.80     28.58 o 
   4 -10   9        1.77        1.34      1.98 o 
   5 -10   9       41.09       49.06      2.78 o 
   6 -10   9      192.19      188.40      6.16 o 
  -5  -9   9      214.22      250.73      8.81 o 
  -4  -9   9        4.14        5.70      2.14 o 
  -3  -9   9     1152.45     1200.05     24.73 o 
  -2  -9   9       82.38       62.61      5.99 o 
  -1  -9   9      120.22      150.24      9.06 o 
   0  -9   9       21.58       19.42      2.59 o 
   1  -9   9      528.04      510.18     12.16 o 
   2  -9   9      123.25      134.46      5.00 o 
   3  -9   9      191.16      196.25      5.97 o 
   4  -9   9        0.50       -0.14      2.28 o 
   5  -9   9        3.07        5.50      1.71 o 
   6  -9   9      165.89      212.36      5.98 o 
  -6  -8   9        0.55       -0.57      0.59 o 
  -5  -8   9      225.12      247.96      6.55 o 
  -4  -8   9       21.62       24.45      2.43 o 
  -3  -8   9     1095.93     1176.08     25.04 o 
  -2  -8   9      568.46      596.07     17.81 o 
  -1  -8   9     1271.49     1264.64     25.57 o 
   0  -8   9       87.26       98.22      5.41 o 
   1  -8   9     3256.47     3189.60     24.36 o 
   2  -8   9      199.75      209.04      6.30 o 
   3  -8   9     1235.02     1225.76     18.95 o 
   4  -8   9        0.72        2.55      2.35 o 
   5  -8   9      842.80      959.44     17.78 o 
   6  -8   9      104.40      128.19      7.75 o 
   7  -8   9      501.94      534.35      8.97 o 
  -6  -7   9       16.74       17.75      1.69 o 
  -5  -7   9       35.38       31.90      2.76 o 
  -4  -7   9       81.95       69.61      6.38 o 
  -3  -7   9        0.05        5.45      1.43 o 
  -2  -7   9        0.38        1.79      1.75 o 
  -1  -7   9      135.17      130.15      6.49 o 
   0  -7   9       48.02       39.74      2.73 o 
   1  -7   9       52.71       64.54      3.02 o 
   2  -7   9       11.98       12.55      1.77 o 
   3  -7   9      606.27      628.41     13.74 o 
   4  -7   9        0.59        2.82      1.26 o 
   5  -7   9       56.11       62.38      7.33 o 
   6  -7   9       11.51       11.02      2.73 o 
   7  -7   9        8.28       10.71      1.58 o 
  -7  -6   9       92.42      109.22      5.04 o 
  -6  -6   9        0.82        0.58      0.80 o 
  -5  -6   9      406.53      470.57     10.55 o 
  -4  -6   9      256.28      263.71      8.19 o 
  -3  -6   9     1894.29     1922.71     21.40 o 
  -2  -6   9      658.47      647.13     13.44 o 
  -1  -6   9     1410.90     1397.39    123.15 o 
   0  -6   9       33.05       29.29      4.02 o 
   1  -6   9     2312.82     2309.86     35.75 o 
   2  -6   9       19.33       17.97      2.04 o 
   3  -6   9        4.14        4.62      3.18 o 
   4  -6   9        0.43        5.96      3.72 o 
   5  -6   9      147.20      159.31      7.67 o 
   6  -6   9       91.61       99.91      7.20 o 
   7  -6   9       38.52       41.11      2.02 o 
  -7  -5   9        0.63        3.14      1.47 o 
  -6  -5   9       73.58       83.71      6.55 o 
  -5  -5   9      290.27      320.50      7.38 o 
  -4  -5   9      521.98      545.46      9.59 o 
  -3  -5   9      967.59      990.90      9.86 o 
  -2  -5   9      147.05      199.16     10.55 o 
  -1  -5   9     1064.53     1022.03     21.47 o 
   0  -5   9      277.10      270.74     11.31 o 
   1  -5   9      320.53      291.86     12.06 o 
   2  -5   9      507.68      484.28     11.01 o 
   3  -5   9        3.27        1.50      1.14 o 
   4  -5   9        3.95        2.47      1.52 o 
   5  -5   9       98.33      114.10      6.53 o 
   6  -5   9        0.96        2.21      1.72 o 
   7  -5   9       34.13       31.96      1.77 o 
  -8  -4   9        0.31        0.90      0.72 o 
  -7  -4   9       10.45       11.00      2.48 o 
  -6  -4   9       73.64       83.30      3.72 o 
  -5  -4   9      831.26      855.13     15.41 o 
  -4  -4   9       15.93       19.00      1.82 o 
  -3  -4   9       83.87       80.29      3.97 o 
  -2  -4   9      581.10      536.61     14.40 o 
  -1  -4   9        2.04        1.84      1.38 o 
   0  -4   9       16.24       19.82      3.23 o 
   1  -4   9      108.41      114.92      7.56 o 
   2  -4   9     1171.80     1219.07     17.36 o 
   3  -4   9      284.19      288.29      6.61 o 
   4  -4   9        3.51        7.94      2.27 o 
   5  -4   9      191.00      182.07      8.16 o 
   6  -4   9       66.78       70.36      6.21 o 
   7  -4   9       99.56      105.89      4.84 o 
  -8  -3   9       32.90       35.76      3.04 o 
  -7  -3   9      309.42      310.24      8.36 o 
  -6  -3   9      224.18      225.84      6.27 o 
  -5  -3   9      195.74      187.66      4.70 o 
  -4  -3   9      679.67      677.32     10.40 o 
  -3  -3   9        3.76        5.05      2.20 o 
  -2  -3   9       80.83       68.84      5.09 o 
  -1  -3   9      103.94      111.13      6.76 o 
   0  -3   9       32.25       27.23      3.65 o 
   1  -3   9       48.93       47.91      4.92 o 
   2  -3   9      625.66      607.94     17.44 o 
   3  -3   9      579.15      579.26     10.66 o 
   4  -3   9      120.38      109.23      6.55 o 
   5  -3   9      120.49      148.56      9.84 o 
   6  -3   9      415.36      438.08     13.99 o 
   7  -3   9       13.29       17.93      2.00 o 
  -8  -2   9        8.62        5.07      1.06 o 
  -7  -2   9      326.21      344.81      7.28 o 
  -6  -2   9      144.77      153.35      4.71 o 
  -5  -2   9      601.71      584.39      8.85 o 
  -4  -2   9      685.76      685.11      8.39 o 
  -3  -2   9     1112.09     1115.12     23.63 o 
  -2  -2   9       57.91       58.74      3.35 o 
  -1  -2   9      230.49      249.06     10.05 o 
   0  -2   9      252.90      255.43     10.56 o 
   1  -2   9       44.36       36.02      4.28 o 
   2  -2   9      309.25      296.95     16.84 o 
   3  -2   9       89.99       92.76      5.43 o 
   4  -2   9       57.69       71.58      4.14 o 
   5  -2   9       59.34       58.94      6.58 o 
   6  -2   9        7.79        6.90      2.26 o 
  -8  -1   9       15.57       13.23      1.61 o 
  -7  -1   9       35.28       39.74      2.65 o 
  -6  -1   9      767.44      813.52      9.74 o 
  -5  -1   9      464.81      446.60      6.67 o 
  -4  -1   9     1390.05     1451.22     13.80 o 
  -3  -1   9        1.97        1.62      1.65 o 
  -2  -1   9      500.53      486.61     24.47 o 
  -1  -1   9       34.22       20.58      2.99 o 
   0  -1   9      288.56      267.11     10.74 o 
   1  -1   9     1061.60     1080.71     22.63 o 
   2  -1   9     3514.16     3633.15     30.20 o 
   3  -1   9        0.96       -0.06      1.97 o 
   4  -1   9      311.69      333.93     14.25 o 
   5  -1   9        1.19        2.04      1.34 o 
   6  -1   9      820.54      842.40     10.73 o 
  -8   0   9      338.53      327.33     12.29 o 
  -7   0   9      300.67      320.06      7.31 o 
  -6   0   9      231.66      243.12      5.38 o 
  -5   0   9     1318.94     1331.08     11.58 o 
  -4   0   9      311.16      342.20      7.67 o 
  -3   0   9      808.68      798.39     18.89 o 
  -2   0   9      438.56      426.27     10.17 o 
  -1   0   9     1215.35     1248.88     22.02 o 
   0   0   9     2265.97     2315.94     31.93 o 
   1   0   9      502.88      455.36     14.88 o 
   2   0   9      873.57      906.87     14.76 o 
   3   0   9      879.89      820.49     24.07 o 
   4   0   9      170.65      164.21      7.44 o 
   5   0   9       75.10       85.63      4.63 o 
   6   0   9      193.87      195.77      5.57 o 
  -8   1   9        6.81        8.41      2.01 o 
  -7   1   9      816.87      788.25     13.08 o 
  -6   1   9       47.84       48.14      2.28 o 
  -5   1   9      168.01      173.50      4.17 o 
  -4   1   9     1137.98     1177.91     17.85 o 
  -3   1   9       39.13       40.69      4.34 o 
  -2   1   9      190.33      208.14      6.06 o 
  -1   1   9       79.71      104.98      6.56 o 
   0   1   9      149.98      160.08      8.70 o 
   1   1   9      280.64      306.62     12.55 o 
   2   1   9       75.97       76.73      6.60 o 
   3   1   9      555.14      547.56     13.92 o 
   4   1   9       57.28       68.84      4.74 o 
   5   1   9       47.45       46.20      3.40 o 
   6   1   9       69.84       82.17      6.29 o 
  -9   2   9        1.64        3.62      1.00 o 
  -8   2   9       69.88       64.53      5.00 o 
  -7   2   9      392.69      375.22      7.08 o 
  -6   2   9      341.35      350.93      6.39 o 
  -5   2   9      412.53      385.60      6.11 o 
  -4   2   9        1.12        1.35      0.93 o 
  -3   2   9      536.95      519.04     15.40 o 
  -2   2   9      154.78      139.65      7.28 o 
  -1   2   9      131.35      107.43      6.80 o 
   0   2   9     1447.11     1426.12     26.15 o 
   1   2   9      852.76      870.74     21.45 o 
   2   2   9      620.23      655.12     22.19 o 
   3   2   9      163.01      168.47      7.68 o 
   4   2   9        3.84        2.78      1.35 o 
   5   2   9       14.34       16.84      2.06 o 
   6   2   9       38.76       38.57      2.59 o 
  -9   3   9      195.84      185.58      5.39 o 
  -8   3   9       95.19       93.25      5.79 o 
  -7   3   9      132.40      137.04      4.82 o 
  -6   3   9       56.35       56.42      3.01 o 
  -5   3   9      361.76      364.58      6.62 o 
  -4   3   9       42.05       40.62      2.37 o 
  -3   3   9      821.11      845.66     19.86 o 
  -2   3   9        0.35        2.40      1.40 o 
  -1   3   9      448.47      455.34     14.33 o 
   0   3   9        0.23        1.40      1.32 o 
   1   3   9       89.85       80.60      5.74 o 
   2   3   9      201.06      200.57     12.55 o 
   3   3   9      457.84      471.84     13.51 o 
   4   3   9      193.39      186.93      6.87 o 
   5   3   9        6.77        4.94      1.90 o 
  -8   4   9       72.50       63.55      4.66 o 
  -7   4   9        0.47        2.49      1.69 o 
  -6   4   9       28.39       26.41      2.09 o 
  -5   4   9       43.74       63.13      3.80 o 
  -4   4   9      151.35      157.12      4.41 o 
  -3   4   9       38.62       54.39      2.77 o 
  -2   4   9      266.58      274.48     10.81 o 
  -1   4   9      216.87      217.35     15.31 o 
   0   4   9      497.77      500.33     12.26 o 
   1   4   9      626.11      625.28     21.69 o 
   2   4   9       34.65       33.71      5.29 o 
   3   4   9      121.64      127.05      6.08 o 
   4   4   9       22.23       15.28      2.79 o 
   5   4   9       50.85       40.06      3.20 o 
  -8   5   9      190.92      187.22      7.41 o 
  -7   5   9       14.79       16.57      2.20 o 
  -6   5   9      192.70      195.52      5.25 o 
  -5   5   9      211.87      216.58      6.94 o 
  -4   5   9     1429.49     1560.82     22.68 o 
  -3   5   9        2.03        8.82      2.93 o 
  -2   5   9      589.06      619.67     16.70 o 
  -1   5   9       12.14       12.19      2.51 o 
   0   5   9      655.05      669.56     21.71 o 
   1   5   9       19.90       17.97      4.24 o 
   2   5   9        8.60        9.70      3.19 o 
   3   5   9       61.17       60.06      6.06 o 
   4   5   9      153.28      153.16      7.02 o 
  -8   6   9        2.56        0.91      1.02 o 
  -7   6   9       88.13       85.09      4.36 o 
  -6   6   9      246.70      237.28      7.66 o 
  -5   6   9      393.79      402.99      9.28 o 
  -4   6   9      474.83      497.57     15.71 o 
  -3   6   9        1.48        4.82      1.44 o 
  -2   6   9     1705.82     1800.12     29.83 o 
  -1   6   9      242.74      213.75     11.59 o 
   0   6   9        3.89        5.03      2.59 o 
   1   6   9      129.55      114.71      9.24 o 
   2   6   9        7.41        3.45      2.16 o 
   3   6   9       57.74       59.73      5.36 o 
   4   6   9       30.19       23.33      1.71 o 
  -8   7   9      186.69      183.11      5.85 o 
  -7   7   9       26.91       29.01      2.40 o 
  -6   7   9      790.23      770.12     13.99 o 
  -5   7   9      192.60      204.91      7.67 o 
  -4   7   9       78.08       84.55      5.11 o 
  -3   7   9      269.17      281.27     14.08 o 
  -2   7   9      901.99      937.50     22.11 o 
  -1   7   9       14.96       16.50      3.38 o 
   0   7   9      164.59      185.43     11.07 o 
   1   7   9       89.37       88.07      7.66 o 
   2   7   9      526.96      560.13     17.15 o 
   3   7   9      335.16      349.19     10.84 o 
  -7   8   9       33.35       31.25      2.21 o 
  -6   8   9      103.11      107.40      7.70 o 
  -5   8   9      198.20      193.60      7.10 o 
  -4   8   9     1536.03     1635.25     21.12 o 
  -3   8   9        7.13       11.77      2.17 o 
  -2   8   9      552.97      562.74     17.08 o 
  -1   8   9      177.01      168.04      9.71 o 
   0   8   9      390.39      399.58     15.05 o 
   1   8   9        0.05       -0.35      1.75 o 
   2   8   9      136.31      147.65      7.72 o 
   3   8   9      100.64       89.76      4.21 o 
  -7   9   9        8.06       11.72      2.28 o 
  -6   9   9       17.38       17.81      3.27 o 
  -5   9   9        0.18        2.39      1.29 o 
  -4   9   9        1.11        0.85      1.26 o 
  -3   9   9      213.09      215.30      7.47 o 
  -2   9   9       13.52       12.38      2.70 o 
  -1   9   9        1.61        1.94      1.13 o 
   0   9   9       75.21       62.75      5.45 o 
   1   9   9        8.30        8.19      2.07 o 
   2   9   9       20.07       16.39      1.28 o 
  -7  10   9      126.92      129.66      5.50 o 
  -6  10   9      556.70      597.09     14.53 o 
  -5  10   9       13.30        9.58      1.52 o 
  -4  10   9      161.95      170.65      5.90 o 
  -3  10   9        6.20        7.98      1.61 o 
  -2  10   9       94.74      104.09      4.67 o 
  -1  10   9       38.88       37.25      3.11 o 
   0  10   9       49.01       42.08      3.75 o 
   1  10   9       50.41       49.99      2.32 o 
  -6  11   9      337.78      330.95      8.89 o 
  -5  11   9       19.72       23.40      2.91 o 
  -4  11   9      133.33      134.97      7.04 o 
  -3  11   9       45.32       51.02      2.94 o 
  -2  11   9      166.59      171.12      5.00 o 
  -1  11   9        3.27        1.57      1.49 o 
   0  11   9        2.75        5.14      1.29 o 
  -5  12   9      277.20      279.57      7.06 o 
  -4  12   9       19.18       14.34      1.95 o 
  -3  12   9       87.72       85.49      2.87 o 
  -2  12   9       40.63       38.09      2.56 o 
   0 -14  10        8.23        6.36      1.28 o 
   1 -14  10      295.17      266.82      8.38 o 
   2 -14  10       17.67       21.66      2.57 o 
   3 -14  10      254.16      220.72      4.80 o 
  -2 -13  10       24.89       25.52      2.28 o 
  -1 -13  10      151.55      154.92      5.25 o 
   0 -13  10       66.61       57.83      2.98 o 
   1 -13  10       17.68       19.02      3.02 o 
   2 -13  10       20.66       25.63      3.43 o 
   3 -13  10        3.59        6.45      1.83 o 
   4 -13  10       67.21       57.19      2.87 o 
  -3 -12  10       41.01       61.16      3.78 o 
  -2 -12  10      166.22      185.18      7.58 o 
  -1 -12  10      344.33      333.33      7.90 o 
   0 -12  10      153.54      158.32      5.76 o 
   1 -12  10     1182.54     1150.78     15.29 o 
   2 -12  10      674.72      655.14     18.53 o 
   3 -12  10      548.03      557.54     16.36 o 
   4 -12  10      354.94      380.02      8.56 o 
   5 -12  10      118.38      111.03      5.14 o 
  -4 -11  10        0.99       -1.04      1.04 o 
  -3 -11  10      186.22      189.05      7.99 o 
  -2 -11  10        5.99        6.29      2.09 o 
  -1 -11  10      285.94      288.12      8.21 o 
   0 -11  10       86.91       80.18      5.56 o 
   1 -11  10      876.98      841.83     14.43 o 
   2 -11  10        5.34        4.64      1.33 o 
   3 -11  10      895.72      924.54     22.98 o 
   4 -11  10       27.62       30.33      2.87 o 
   5 -11  10      241.42      257.22      6.48 o 
  -5 -10  10        2.34       -0.20      0.62 o 
  -4 -10  10       32.09       30.54      3.25 o 
  -3 -10  10       51.33       51.74      4.94 o 
  -2 -10  10        3.65        3.52      1.92 o 
  -1 -10  10       24.28       24.42      2.74 o 
   0 -10  10       11.68        5.12      1.57 o 
   1 -10  10      372.26      370.08     10.12 o 
   2 -10  10        1.02        1.35      1.26 o 
   3 -10  10        1.41        3.42      1.35 o 
   4 -10  10        6.53        5.29      1.20 o 
   5 -10  10      125.60      129.42      3.93 o 
   6 -10  10      144.32      150.16      5.55 o 
  -5  -9  10      298.47      336.43      9.18 o 
  -4  -9  10       39.00       32.11      3.81 o 
  -3  -9  10       17.49       24.76      3.78 o 
  -2  -9  10       35.29       28.30      4.18 o 
  -1  -9  10       39.92       47.12      5.23 o 
   0  -9  10        1.21        7.37      1.95 o 
   1  -9  10     1740.76     1765.59     22.49 o 
   2  -9  10        4.98        6.54      2.24 o 
   3  -9  10      101.47       96.16      4.13 o 
   4  -9  10        0.14        1.57      1.07 o 
   5  -9  10        1.30        1.96      0.83 o 
   6  -9  10        7.23       10.84      1.31 o 
  -5  -8  10      168.84      189.92      5.31 o 
  -4  -8  10        9.15        8.02      1.54 o 
  -3  -8  10      206.00      174.70      9.68 o 
  -2  -8  10      137.41      126.11      8.38 o 
  -1  -8  10       44.13       37.85      4.74 o 
   0  -8  10        8.21        9.41      2.57 o 
   1  -8  10        7.02       11.21      1.73 o 
   2  -8  10      213.52      215.09      6.46 o 
   3  -8  10        7.76        9.11      1.59 o 
   4  -8  10      116.27      135.12      5.29 o 
   5  -8  10      231.52      253.04      6.40 o 
   6  -8  10        0.45        1.91      2.32 o 
  -6  -7  10      157.26      157.29      6.39 o 
  -5  -7  10       20.09       26.01      2.36 o 
  -4  -7  10      261.11      252.64      8.03 o 
  -3  -7  10        9.30        0.10      3.64 o 
  -2  -7  10      126.31      118.53      8.05 o 
  -1  -7  10       37.02       32.86      4.41 o 
   0  -7  10        2.51        1.24      1.69 o 
   1  -7  10       56.62       63.85      4.28 o 
   2  -7  10      944.32      968.86     19.52 o 
   3  -7  10        3.36        4.11      1.35 o 
   4  -7  10      354.15      372.28     11.57 o 
   5  -7  10      102.93      109.42      5.72 o 
   6  -7  10      153.59      191.43      7.25 o 
  -7  -6  10       19.07       22.24      2.13 o 
  -6  -6  10      114.31      110.56      6.35 o 
  -5  -6  10       33.19       29.37      2.65 o 
  -4  -6  10      706.29      688.98     12.96 o 
  -3  -6  10      727.60      744.49     13.57 o 
  -2  -6  10      134.75      107.85      4.30 o 
  -1  -6  10        7.12        7.68      1.41 o 
   0  -6  10     1245.39     1237.54     14.75 o 
   1  -6  10       37.83       40.64      2.94 o 
   2  -6  10      982.39      991.64     25.23 o 
   3  -6  10        8.17        8.12      1.80 o 
   4  -6  10      412.01      439.98     12.64 o 
   5  -6  10       60.39       53.86      4.16 o 
   6  -6  10      233.90      278.41     11.10 o 
  -7  -5  10       44.51       50.52      3.84 o 
  -6  -5  10       37.45       42.90      4.58 o 
  -5  -5  10      633.15      672.09     12.36 o 
  -4  -5  10      224.21      234.28      7.70 o 
  -3  -5  10      345.75      353.79      6.94 o 
  -2  -5  10       94.81       99.93      3.67 o 
  -1  -5  10      572.27      523.71      9.39 o 
   0  -5  10      170.09      151.95      5.13 o 
   1  -5  10       24.42       23.62      2.28 o 
   2  -5  10        7.93       14.43      2.41 o 
   3  -5  10       79.47       88.46      4.51 o 
   4  -5  10      102.67      107.31      6.36 o 
   5  -5  10       33.55       31.49      3.24 o 
   6  -5  10      134.54      142.15      4.82 o 
  -7  -4  10        2.19        3.60      1.67 o 
  -6  -4  10      784.76      793.82     13.81 o 
  -5  -4  10       68.40       73.01      4.59 o 
  -4  -4  10     1288.59     1266.27     11.69 o 
  -3  -4  10        3.00        3.50      1.31 o 
  -2  -4  10     2251.33     2124.77     18.51 o 
  -1  -4  10       22.71       27.86      3.85 o 
   0  -4  10      830.95      760.18     19.62 o 
   1  -4  10      238.33      245.60      6.59 o 
   2  -4  10     2395.78     2444.21     35.20 o 
   3  -4  10      464.07      475.45     12.70 o 
   4  -4  10      656.36      709.55     15.81 o 
   5  -4  10      533.87      574.95     15.58 o 
   6  -4  10     1238.51     1334.12     14.52 o 
  -8  -3  10        3.13        4.67      1.11 o 
  -7  -3  10      142.49      154.09      5.53 o 
  -6  -3  10        0.84        1.14      1.27 o 
  -5  -3  10      395.20      402.05      7.86 o 
  -4  -3  10     3415.76     3393.05     23.70 o 
  -3  -3  10        1.57        4.83      1.21 o 
  -2  -3  10      109.54      109.83      6.73 o 
  -1  -3  10      560.48      549.60     15.77 o 
   0  -3  10      930.65      895.12     21.03 o 
   1  -3  10      314.16      307.94      7.31 o 
   2  -3  10       95.27       94.12      3.80 o 
   3  -3  10      229.28      222.32     13.62 o 
   4  -3  10      539.54      553.95     10.81 o 
   5  -3  10        0.30        1.00      1.24 o 
   6  -3  10      186.38      197.16      4.95 o 
  -8  -2  10       67.14       63.28      3.79 o 
  -7  -2  10        4.00        3.77      1.25 o 
  -6  -2  10       21.05       22.65      1.95 o 
  -5  -2  10        5.90        7.43      1.33 o 
  -4  -2  10     1302.93     1302.82     13.31 o 
  -3  -2  10      575.49      627.83      9.16 o 
  -2  -2  10       69.09       58.76      5.24 o 
  -1  -2  10      107.62       91.33      6.54 o 
   0  -2  10       59.68       56.94      5.42 o 
   1  -2  10        0.21        5.70      1.34 o 
   2  -2  10        2.95        3.53      1.05 o 
   3  -2  10        1.58        2.93      1.67 o 
   4  -2  10      355.02      354.59     13.99 o 
   5  -2  10        9.16        6.47      1.50 o 
   6  -2  10       86.67      100.68      5.82 o 
  -8  -1  10        1.61        2.68      0.82 o 
  -7  -1  10       37.43       32.23      2.76 o 
  -6  -1  10      633.73      638.59     10.36 o 
  -5  -1  10        2.14        2.28      1.04 o 
  -4  -1  10       81.53       76.63      4.20 o 
  -3  -1  10       25.13       33.21      2.20 o 
  -2  -1  10        2.06        0.71      0.91 o 
  -1  -1  10        8.48       14.06      2.82 o 
   0  -1  10        0.70        4.29      1.97 o 
   1  -1  10        0.87        3.87      1.17 o 
   2  -1  10      110.43      102.93      5.63 o 
   3  -1  10       78.18       78.45      6.52 o 
   4  -1  10      116.60      134.73      4.95 o 
   5  -1  10       49.45       49.03      3.11 o 
   6  -1  10      195.26      218.27      7.69 o 
  -8   0  10       44.11       37.03      2.63 o 
  -7   0  10       12.71       12.45      1.45 o 
  -6   0  10        1.55        2.11      0.97 o 
  -5   0  10      976.91      941.03      9.76 o 
  -4   0  10       10.31       11.60      1.55 o 
  -3   0  10       78.95       76.05      3.21 o 
  -2   0  10      353.28      355.98     11.66 o 
  -1   0  10      140.69      150.78      8.24 o 
   0   0  10      171.21      144.10      8.46 o 
   1   0  10      130.45      138.95      4.92 o 
   2   0  10      487.85      475.88     15.28 o 
   3   0  10      170.16      187.12     11.65 o 
   4   0  10        0.25        0.06      1.36 o 
   5   0  10       20.91       14.13      1.81 o 
   6   0  10       34.83       40.14      2.92 o 
  -8   1  10       45.80       40.53      2.29 o 
  -7   1  10      175.84      173.95      4.46 o 
  -6   1  10       13.90       12.81      1.77 o 
  -5   1  10      371.60      384.15      6.19 o 
  -4   1  10      647.32      677.56     12.32 o 
  -3   1  10       20.32       26.50      1.79 o 
  -2   1  10        6.40       12.16      2.36 o 
  -1   1  10      192.04      199.73      9.58 o 
   0   1  10      207.85      243.75     11.20 o 
   1   1  10      178.57      186.26     10.08 o 
   2   1  10       14.54       15.66      3.76 o 
   3   1  10       64.47       71.99      5.04 o 
   4   1  10      301.61      312.62      9.82 o 
   5   1  10      401.04      398.32      7.93 o 
  -8   2  10      615.10      636.51     13.43 o 
  -7   2  10      122.36      125.01      3.72 o 
  -6   2  10      121.99      126.81      3.78 o 
  -5   2  10        8.12        7.75      1.28 o 
  -4   2  10     1851.73     1865.32     17.27 o 
  -3   2  10       50.94       66.58      3.16 o 
  -2   2  10     1363.78     1525.24     26.63 o 
  -1   2  10      338.38      339.25      8.70 o 
   0   2  10     1919.80     1936.87     31.59 o 
   1   2  10      972.00      952.97     27.14 o 
   2   2  10        6.41        4.34      2.22 o 
   3   2  10      141.78      140.10      6.66 o 
   4   2  10      399.96      436.28     10.00 o 
   5   2  10       45.74       45.84      3.50 o 
  -8   3  10       35.44       42.36      3.49 o 
  -7   3  10        0.05        0.97      0.82 o 
  -6   3  10       49.44       47.20      2.70 o 
  -5   3  10      496.92      494.30      9.26 o 
  -4   3  10        6.25        7.93      1.32 o 
  -3   3  10      349.01      391.18      7.53 o 
  -2   3  10      155.46      175.80      6.99 o 
  -1   3  10      178.19      184.67      8.86 o 
   0   3  10      131.19      145.08      6.74 o 
   1   3  10      985.63     1011.29     28.21 o 
   2   3  10      852.69      853.84     25.30 o 
   3   3  10      263.71      274.14      8.56 o 
   4   3  10        4.37        4.82      1.38 o 
   5   3  10        5.97        4.14      1.25 o 
  -8   4  10       34.49       30.10      2.79 o 
  -7   4  10      212.74      214.59      5.48 o 
  -6   4  10     1142.86     1128.52     12.23 o 
  -5   4  10      691.74      699.74     13.09 o 
  -4   4  10     1721.39     1810.94     21.53 o 
  -3   4  10      346.49      382.21     10.87 o 
  -2   4  10     1077.78     1137.10     24.54 o 
  -1   4  10     2090.40     1851.38     34.83 o 
   0   4  10        5.97        0.06      1.92 o 
   1   4  10      809.41      821.87     25.05 o 
   2   4  10       81.13       88.17      8.15 o 
   3   4  10       13.69        8.63      2.48 o 
   4   4  10       90.64       97.71      5.37 o 
  -8   5  10      503.66      518.90     10.05 o 
  -7   5  10       18.15       12.17      1.39 o 
  -6   5  10      178.07      187.72      7.67 o 
  -5   5  10       82.73       81.59      4.26 o 
  -4   5  10     1505.42     1597.59     24.00 o 
  -3   5  10      690.38      756.16     11.98 o 
  -2   5  10     1030.27     1081.37     24.40 o 
  -1   5  10      342.18      301.49     14.03 o 
   0   5  10     1503.02     1449.14     32.28 o 
   1   5  10       17.65       22.52      4.44 o 
   2   5  10      118.51      105.57      8.31 o 
   3   5  10        5.54        6.14      2.11 o 
   4   5  10       15.35       20.79      4.50 o 
  -7   6  10       63.18       67.35      3.32 o 
  -6   6  10      310.25      293.27      8.56 o 
  -5   6  10       35.18       40.04      3.58 o 
  -4   6  10        0.13       -0.08      1.05 o 
  -3   6  10       55.59       67.36      4.43 o 
  -2   6  10      123.69      144.25      9.14 o 
  -1   6  10      216.47      189.09     10.90 o 
   0   6  10      174.83      169.24     10.69 o 
   1   6  10        7.07        8.07      2.96 o 
   2   6  10        0.13        0.47      1.85 o 
   3   6  10       28.91       26.23      3.10 o 
  -7   7  10       13.06       14.44      2.76 o 
  -6   7  10        4.02        4.62      1.40 o 
  -5   7  10        0.88        0.82      1.32 o 
  -4   7  10      160.65      159.71      6.70 o 
  -3   7  10       23.84       33.78      3.15 o 
  -2   7  10      589.13      625.73     13.85 o 
  -1   7  10        0.92        3.70      1.97 o 
   0   7  10        0.35       -2.38      2.38 o 
   1   7  10      173.56      178.77      9.89 o 
   2   7  10        2.51        0.55      2.02 o 
   3   7  10       85.91       71.22      3.56 o 
  -7   8  10       72.83       81.09      5.23 o 
  -6   8  10       55.79       56.08      3.22 o 
  -5   8  10      150.65      156.89      6.00 o 
  -4   8  10      200.15      212.37      7.28 o 
  -3   8  10        9.43       13.08      2.08 o 
  -2   8  10        5.52        3.27      1.37 o 
  -1   8  10       22.66       16.53      3.01 o 
   0   8  10      237.18      238.56     10.56 o 
   1   8  10       22.14       22.02      3.22 o 
   2   8  10      146.74      144.79      6.19 o 
  -7   9  10        1.29        1.75      1.08 o 
  -6   9  10       21.69       21.41      2.98 o 
  -5   9  10      181.57      196.39      6.03 o 
  -4   9  10       34.69       43.07      3.18 o 
  -3   9  10      395.47      399.59      9.16 o 
  -2   9  10       57.62       57.34      3.42 o 
  -1   9  10      557.06      577.21     54.85 o 
   0   9  10      163.25      160.72      6.50 o 
   1   9  10      348.09      334.38     18.46 o 
  -6  10  10       29.56       28.32      2.82 o 
  -5  10  10       76.42       73.43      4.01 o 
  -4  10  10        0.28        1.08      0.90 o 
  -3  10  10      189.10      184.56      5.48 o 
  -2  10  10        7.38        7.37      1.26 o 
  -1  10  10       53.44       57.91      4.15 o 
   0  10  10      101.87       95.00      4.34 o 
  -5  11  10       16.10       17.27      1.98 o 
  -4  11  10       42.73       33.84      1.87 o 
  -3  11  10      107.91      100.01      4.53 o 
  -2  11  10        9.01        7.31      1.54 o 
  -1  11  10      280.00      236.59      6.04 o 
  -1 -13  11        0.04        2.26      0.95 o 
   0 -13  11       35.05       29.12      1.80 o 
   1 -13  11       39.88       27.66      3.42 o 
   2 -13  11       74.09       63.99      4.25 o 
   3 -13  11       73.64       56.44      4.48 o 
  -3 -12  11       32.57       34.72      2.45 o 
  -2 -12  11       22.39       20.91      2.46 o 
  -1 -12  11        0.46        1.18      1.30 o 
   0 -12  11      128.84      126.74      4.62 o 
   1 -12  11       30.02       31.50      2.40 o 
   2 -12  11       43.18       39.29      2.44 o 
   3 -12  11       37.24       35.87      3.68 o 
   4 -12  11       12.58       12.09      1.37 o 
  -3 -11  11        0.86       -0.09      1.04 o 
  -2 -11  11       49.52       52.32      4.45 o 
  -1 -11  11        6.99        4.44      1.75 o 
   0 -11  11       14.18        6.88      1.48 o 
   1 -11  11       13.15       15.04      1.94 o 
   2 -11  11       58.49       56.72      3.42 o 
   3 -11  11      306.63      329.49     11.97 o 
   4 -11  11       10.26       11.97      1.66 o 
   5 -11  11      258.31      222.73      6.63 o 
  -4 -10  11       78.94       82.93      4.66 o 
  -3 -10  11        3.27        2.67      1.52 o 
  -2 -10  11       86.87       89.21      6.34 o 
  -1 -10  11       49.80       39.51      4.57 o 
   0 -10  11      450.05      426.03     14.18 o 
   1 -10  11       17.40       19.52      2.40 o 
   2 -10  11      285.85      281.36      8.58 o 
   3 -10  11      138.68      143.31      4.29 o 
   4 -10  11        7.16        8.05      1.24 o 
   5 -10  11      323.11      313.60      5.78 o 
  -5  -9  11        0.21       -0.78      0.78 o 
  -4  -9  11      433.19      453.47     12.37 o 
  -3  -9  11      222.25      213.43      9.75 o 
  -2  -9  11      577.65      587.63     17.03 o 
  -1  -9  11       28.02       29.82      4.18 o 
   0  -9  11     1061.77     1017.71     22.87 o 
   1  -9  11      149.18      161.82      5.30 o 
   2  -9  11      159.05      158.76      5.20 o 
   3  -9  11       55.11       54.13      2.96 o 
   4  -9  11      441.09      454.39      8.27 o 
   5  -9  11        2.27        0.40      0.88 o 
  -5  -8  11       21.25       24.92      1.82 o 
  -4  -8  11       90.73       94.61      4.10 o 
  -3  -8  11        1.48       -0.87      1.61 o 
  -2  -8  11      142.69      128.13      8.34 o 
  -1  -8  11      163.03      135.18      8.64 o 
   0  -8  11      300.05      295.83      8.95 o 
   1  -8  11       82.50       87.38      5.02 o 
   2  -8  11       94.07       87.82      4.12 o 
   3  -8  11      308.32      327.85      7.46 o 
   4  -8  11       91.85       96.34      4.08 o 
   5  -8  11      109.98      127.12      3.94 o 
   6  -8  11        5.47        6.93      1.26 o 
  -6  -7  11      828.16      873.77     12.97 o 
  -5  -7  11       14.00       11.87      1.59 o 
  -4  -7  11     1219.12     1260.53     16.18 o 
  -3  -7  11       27.73       22.49      2.51 o 
  -2  -7  11      646.26      600.02     17.86 o 
  -1  -7  11      335.63      314.27      9.39 o 
   0  -7  11      802.12      770.67     14.78 o 
   1  -7  11        3.08        5.64      1.65 o 
   2  -7  11      866.65      882.07     17.18 o 
   3  -7  11        3.33        4.65      1.18 o 
   4  -7  11      257.54      278.33      7.09 o 
   5  -7  11       87.58      101.27      3.69 o 
   6  -7  11      256.23      269.09      5.10 o 
  -6  -6  11        1.87        2.78      1.55 o 
  -5  -6  11      107.10      122.51      4.09 o 
  -4  -6  11      333.28      329.81      8.75 o 
  -3  -6  11       48.54       64.09      3.50 o 
  -2  -6  11      182.95      170.99      5.52 o 
  -1  -6  11        9.16       11.60      2.19 o 
   0  -6  11     1938.99     1865.38     23.13 o 
   1  -6  11       80.32       85.04      5.11 o 
   2  -6  11       52.33       57.05      4.23 o 
   3  -6  11       60.17       56.58      3.05 o 
   4  -6  11       51.68       54.93      3.38 o 
   5  -6  11        0.25        1.84      1.00 o 
   6  -6  11       22.85       23.09      1.66 o 
  -7  -5  11       49.71       54.95      3.46 o 
  -6  -5  11      306.78      328.97     11.16 o 
  -5  -5  11      292.24      319.64     12.43 o 
  -4  -5  11       13.25       12.48      1.73 o 
  -3  -5  11      321.09      331.41      6.76 o 
  -2  -5  11      514.31      488.64      9.39 o 
  -1  -5  11        0.85        1.06      1.07 o 
   0  -5  11       24.22       36.05      4.36 o 
   1  -5  11      290.12      311.20      9.58 o 
   2  -5  11       78.47       85.07      5.13 o 
   3  -5  11        1.68        4.14      1.46 o 
   4  -5  11       93.86       88.22      4.14 o 
   5  -5  11       63.68       70.59      5.14 o 
   6  -5  11       57.35       65.40      3.72 o 
  -7  -4  11       29.02       30.21      3.05 o 
  -6  -4  11        0.33        1.27      1.51 o 
  -5  -4  11        0.75        7.90      2.67 o 
  -4  -4  11       19.30       16.31      2.13 o 
  -3  -4  11      358.78      344.23      6.92 o 
  -2  -4  11      598.61      599.30     10.38 o 
  -1  -4  11      287.91      273.93      7.99 o 
   0  -4  11       10.41       11.26      1.65 o 
   1  -4  11      393.38      384.16     10.53 o 
   2  -4  11     1235.47     1241.20     16.21 o 
   3  -4  11        0.84        3.51      1.83 o 
   4  -4  11       48.49       54.21      3.75 o 
   5  -4  11       87.43       92.54      4.37 o 
   6  -4  11       88.94       93.14      4.73 o 
  -7  -3  11        2.30        2.76      1.33 o 
  -6  -3  11      229.81      246.52      7.45 o 
  -5  -3  11        4.49        5.39      1.17 o 
  -4  -3  11       35.39       38.18      3.12 o 
  -3  -3  11       42.09       38.21      2.90 o 
  -2  -3  11        0.11        2.90      0.87 o 
  -1  -3  11       26.47       21.32      2.09 o 
   0  -3  11       69.53       72.56      4.17 o 
   1  -3  11      403.81      415.85      9.16 o 
   2  -3  11      410.48      402.85     13.34 o 
   3  -3  11      246.27      265.38      9.26 o 
   4  -3  11        2.42        4.09      1.45 o 
   5  -3  11       22.40       22.07      2.20 o 
   6  -3  11       47.68       51.20      3.30 o 
  -7  -2  11       28.92       32.56      2.51 o 
  -6  -2  11        1.54        1.49      0.85 o 
  -5  -2  11      539.23      544.21     10.64 o 
  -4  -2  11      402.04      409.43      9.44 o 
  -3  -2  11     1262.43     1255.66     20.57 o 
  -2  -2  11      234.87      257.89      8.41 o 
  -1  -2  11     1273.71     1231.82     17.05 o 
   0  -2  11      505.08      473.13      9.20 o 
   1  -2  11     3514.84     3567.29     90.03 o 
   2  -2  11      340.25      362.19      8.61 o 
   3  -2  11      761.58      805.32     26.05 o 
   4  -2  11      215.35      220.75      6.00 o 
   5  -2  11      698.07      739.44     17.56 o 
  -7  -1  11        2.20        4.07      1.75 o 
  -6  -1  11        4.59        7.49      1.27 o 
  -5  -1  11        0.73        0.60      1.36 o 
  -4  -1  11      759.93      768.87     12.87 o 
  -3  -1  11       36.71       35.94      2.85 o 
  -2  -1  11        7.20       10.25      1.89 o 
  -1  -1  11      346.16      331.09      7.41 o 
   0  -1  11     1207.60     1144.00     17.89 o 
   1  -1  11     1369.24     1368.81     36.11 o 
   2  -1  11     1128.09     1100.07     23.61 o 
   3  -1  11      150.89      144.32      6.43 o 
   4  -1  11      156.77      172.63      6.66 o 
   5  -1  11      483.43      518.80     13.57 o 
  -8   0  11       11.61       11.82      1.71 o 
  -7   0  11        2.49        2.72      0.84 o 
  -6   0  11       10.77       11.76      1.42 o 
  -5   0  11     1903.82     1815.39     17.68 o 
  -4   0  11        1.16        2.11      1.46 o 
  -3   0  11      644.39      622.41     13.96 o 
  -2   0  11       11.29       18.94      6.29 o 
  -1   0  11      532.68      485.51      8.85 o 
   0   0  11       42.33       44.82      5.49 o 
   1   0  11      218.99      227.73     11.21 o 
   2   0  11      245.83      250.83     11.20 o 
   3   0  11       40.77       39.07      3.67 o 
   4   0  11       12.54       15.88      2.09 o 
   5   0  11      111.00      104.77      7.19 o 
  -8   1  11       45.84       45.69      3.09 o 
  -7   1  11      243.27      244.65      5.50 o 
  -6   1  11      144.69      133.31      4.16 o 
  -5   1  11      685.14      674.85      9.36 o 
  -4   1  11      265.63      248.69      6.52 o 
  -3   1  11      287.08      282.74      7.98 o 
  -2   1  11      445.63      407.07      9.00 o 
  -1   1  11     1549.32     1475.85     19.65 o 
   0   1  11     1675.15     1645.41     30.09 o 
   2   1  11       27.16       24.16      4.68 o 
   3   1  11      487.06      518.91     12.14 o 
   4   1  11        2.29        0.52      0.80 o 
  -8   2  11       34.99       37.86      2.76 o 
  -7   2  11       38.60       33.21      2.20 o 
  -6   2  11        4.51        4.73      1.04 o 
  -5   2  11       49.02       45.33      2.97 o 
  -4   2  11      261.93      247.78      7.81 o 
  -3   2  11      577.78      579.12     11.31 o 
  -2   2  11       53.43       65.25      3.71 o 
  -1   2  11      163.57      182.33      6.88 o 
   0   2  11        1.38        4.61      1.82 o 
   1   2  11      244.36      232.49     13.63 o 
   2   2  11        0.97        0.22      2.11 o 
   3   2  11        5.52        2.92      1.92 o 
   4   2  11      241.64      256.13      6.22 o 
  -8   3  11       91.61       91.39      3.84 o 
  -7   3  11       22.06       23.68      2.10 o 
  -6   3  11        3.60        5.76      1.47 o 
  -5   3  11       93.33       91.99      4.52 o 
  -4   3  11        8.38        6.25      1.41 o 
  -3   3  11       53.99       55.40      3.61 o 
  -2   3  11       55.93       56.41      4.13 o 
  -1   3  11      206.54      209.77      7.78 o 
   0   3  11      234.37      231.98      7.97 o 
   1   3  11       12.99       12.14      3.60 o 
   2   3  11      303.36      311.00     14.79 o 
   3   3  11        3.23        8.08      2.53 o 
   4   3  11        0.82        0.81      0.71 o 
  -7   4  11      142.39      131.28      6.93 o 
  -6   4  11        6.16        4.63      1.34 o 
  -5   4  11      230.25      246.51      7.13 o 
  -4   4  11       14.37       11.44      1.63 o 
  -3   4  11      419.85      459.13     11.94 o 
  -2   4  11       29.62       29.29      4.29 o 
  -1   4  11       38.63       36.03      8.65 o 
   0   4  11       10.47       10.04      2.03 o 
   1   4  11        5.78        7.64      1.73 o 
   2   4  11       38.74       41.76      5.34 o 
   3   4  11      147.71      158.63      8.12 o 
   4   4  11        8.34        6.64      1.38 o 
  -7   5  11      121.60      105.52      5.73 o 
  -6   5  11       32.42       32.21      2.98 o 
  -5   5  11       42.37       53.75      3.35 o 
  -4   5  11        0.52        0.68      1.11 o 
  -3   5  11      109.73      123.50      6.12 o 
  -2   5  11        0.78       -0.24      2.24 o 
  -1   5  11        3.65        4.15      1.66 o 
   0   5  11     1192.94     1210.50     36.33 o 
   1   5  11       27.71       26.95      2.59 o 
   2   5  11      169.17      195.13      9.95 o 
   3   5  11        0.48        0.38      1.01 o 
  -7   6  11      312.37      282.55     20.73 o 
  -6   6  11      131.68      130.92      5.34 o 
  -5   6  11      261.21      269.45      8.21 o 
  -4   6  11       56.43       61.31      8.99 o 
  -3   6  11      449.17      490.21     16.37 o 
  -2   6  11      125.73      134.68      8.55 o 
  -1   6  11       70.27       77.66      4.61 o 
   0   6  11      329.33      343.11     13.66 o 
   1   6  11      640.91      662.91     11.17 o 
   2   6  11      263.37      295.46     10.69 o 
   3   6  11      234.92      211.78      5.32 o 
  -7   7  11       88.17      103.63      5.50 o 
  -6   7  11       15.94       13.98      1.85 o 
  -5   7  11      628.71      658.44     11.98 o 
  -4   7  11        2.33        3.32      1.44 o 
  -3   7  11      594.83      610.26     18.66 o 
  -2   7  11       42.81       47.78      5.13 o 
  -1   7  11      159.40      168.91      7.89 o 
   0   7  11       36.61       38.37      2.93 o 
   1   7  11      113.49      122.03      4.28 o 
   2   7  11        0.66        1.75      1.09 o 
  -7   8  11        5.34        6.47      1.40 o 
  -6   8  11      287.77      269.41      5.99 o 
  -5   8  11      137.71      136.71      5.01 o 
  -4   8  11       35.40       38.81      2.94 o 
  -3   8  11       13.51       18.64      2.12 o 
  -2   8  11      162.62      174.33      8.66 o 
  -1   8  11       84.19       90.63      4.04 o 
   0   8  11      129.05      140.80      4.67 o 
   1   8  11        4.13        2.98      0.76 o 
  -6   9  11        3.65        3.78      1.08 o 
  -5   9  11       91.90       99.26      5.25 o 
  -4   9  11       94.72       88.69      3.77 o 
  -3   9  11       56.76       53.99      6.78 o 
  -2   9  11        0.12        0.65      1.36 o 
  -1   9  11      104.66      119.95      5.85 o 
   0   9  11       63.14       71.10      3.81 o 
  -5  10  11      100.54       89.35      3.94 o 
  -4  10  11       69.34       65.53      2.58 o 
  -3  10  11       14.16       18.84      2.39 o 
  -2  10  11       20.61       18.79      2.30 o 
  -1  10  11        2.74        5.11      1.14 o 
   2 -13  12      385.50      329.75      8.67 o 
  -2 -12  12      137.87      130.17      4.92 o 
  -1 -12  12       14.86       15.75      2.13 o 
   0 -12  12      652.20      569.54     11.75 o 
   1 -12  12       19.72       16.30      2.04 o 
   2 -12  12      417.91      305.53      5.13 o 
   3 -12  12       74.94       81.06      4.83 o 
  -3 -11  12      107.44      116.98      4.95 o 
  -2 -11  12       13.63       13.16      2.22 o 
  -1 -11  12       48.22       47.67      4.19 o 
   0 -11  12        0.03        0.88      1.43 o 
   1 -11  12       33.68       29.31      3.19 o 
   2 -11  12       10.05        9.99      2.98 o 
   3 -11  12       47.98       40.05      8.20 o 
   4 -11  12        7.82        9.98      1.81 o 
  -4 -10  12      286.93      281.84      7.07 o 
  -3 -10  12      170.63      169.40      7.14 o 
  -2 -10  12      120.32      118.98      6.79 o 
  -1 -10  12        9.53       11.37      2.63 o 
   0 -10  12      846.23      841.73     18.75 o 
   1 -10  12        0.06       -0.54      1.53 o 
   2 -10  12       96.18       98.20      3.42 o 
   3 -10  12       35.38       32.95      1.70 o 
   4 -10  12       52.67       44.50      2.49 o 
  -4  -9  12       19.84       24.25      2.74 o 
  -3  -9  12       73.15       66.15      5.09 o 
  -2  -9  12        0.69        0.73      1.68 o 
  -1  -9  12       39.27       39.17      4.55 o 
   0  -9  12      108.23       97.92      6.98 o 
   1  -9  12        8.86        8.48      1.73 o 
   2  -9  12       71.38       66.53      3.83 o 
   3  -9  12       71.71       65.87      2.62 o 
   4  -9  12      261.71      262.67      9.87 o 
   5  -9  12       10.15        8.11      1.35 o 
  -5  -8  12       55.81       55.82      3.07 o 
  -4  -8  12      203.60      215.16      8.39 o 
  -3  -8  12       75.89       70.56      5.62 o 
  -2  -8  12        0.70        0.59      1.66 o 
  -1  -8  12        0.66        2.58      1.96 o 
   0  -8  12       11.26        8.48      2.76 o 
   1  -8  12       19.59       19.69      2.60 o 
   2  -8  12       32.58       36.41      3.23 o 
   3  -8  12       98.17      102.38      4.06 o 
   4  -8  12       45.05       50.78      2.58 o 
   5  -8  12       96.28      105.86      4.82 o 
  -5  -7  12      205.61      211.99      5.08 o 
  -4  -7  12        7.95        7.71      1.41 o 
  -3  -7  12      250.78      243.96     10.65 o 
  -2  -7  12       62.28       56.70      4.00 o 
  -1  -7  12        8.34       10.46      2.09 o 
   0  -7  12       15.06       20.30      2.69 o 
   1  -7  12       19.49       19.16      2.60 o 
   2  -7  12        2.95        4.44      1.67 o 
   3  -7  12      509.43      541.75     10.81 o 
   4  -7  12       14.21       15.66      2.11 o 
   5  -7  12      426.56      483.07     10.80 o 
  -6  -6  12       38.73       29.50      2.76 o 
  -5  -6  12       24.12       26.28      2.40 o 
  -4  -6  12        8.20        6.97      1.45 o 
  -3  -6  12      246.23      248.02      6.50 o 
  -2  -6  12      266.75      245.62      8.44 o 
  -1  -6  12      382.26      321.90     12.05 o 
   0  -6  12     1256.65     1222.64     24.64 o 
   1  -6  12      139.91      136.13      6.39 o 
   2  -6  12       45.11       45.52      3.23 o 
   3  -6  12      290.75      312.76      7.53 o 
   4  -6  12       87.23       97.12      4.87 o 
   5  -6  12       65.47       76.33      3.40 o 
  -6  -5  12       13.18       17.61      2.58 o 
  -5  -5  12      427.64      429.43     16.61 o 
  -4  -5  12        0.37        1.12      1.14 o 
  -3  -5  12      769.96      763.35     10.11 o 
  -2  -5  12      382.88      379.73     14.53 o 
  -1  -5  12      228.84      210.59      7.97 o 
   0  -5  12       32.64       28.05      3.24 o 
   1  -5  12     2314.63     2296.60     26.02 o 
   2  -5  12      346.79      351.89      8.52 o 
   3  -5  12      615.96      631.14     13.70 o 
   4  -5  12      128.89      139.24      5.82 o 
   5  -5  12     1098.12     1249.11     19.49 o 
  -7  -4  12        8.60        7.10      1.46 o 
  -6  -4  12      239.04      233.61     20.95 o 
  -5  -4  12      204.17      204.50      8.38 o 
  -4  -4  12      666.79      703.12     11.85 o 
  -3  -4  12        7.62        8.44      1.31 o 
  -2  -4  12      139.90      115.31      7.17 o 
  -1  -4  12      530.01      552.94     12.86 o 
   0  -4  12       19.97       25.33      3.05 o 
   1  -4  12        0.62        4.97      1.39 o 
   2  -4  12        0.05        0.97      1.22 o 
   3  -4  12       40.77       43.86      3.86 o 
   4  -4  12       36.51       36.51      2.78 o 
   5  -4  12      166.36      191.53      4.99 o 
  -7  -3  12      158.22      175.44      6.72 o 
  -6  -3  12       96.57       90.14      4.63 o 
  -5  -3  12      744.34      743.63     15.88 o 
  -4  -3  12       16.33       19.09      2.32 o 
  -3  -3  12       47.36       43.43      3.09 o 
  -2  -3  12       57.69       54.25      4.12 o 
  -1  -3  12      662.61      627.35     13.62 o 
   0  -3  12       27.21       23.65      2.95 o 
   1  -3  12      650.64      677.88     14.21 o 
   2  -3  12       12.39       14.09      1.93 o 
   3  -3  12      815.85      881.83     15.62 o 
   4  -3  12       71.65       87.94      3.49 o 
   5  -3  12      256.41      257.52     24.31 o 
  -7  -2  12       30.64       30.16      3.09 o 
  -6  -2  12        7.71        4.85      1.07 o 
  -5  -2  12        0.42        0.65      1.07 o 
  -4  -2  12      137.21      123.33      5.24 o 
  -3  -2  12      240.96      235.42      8.77 o 
  -2  -2  12      113.44      100.09      9.08 o 
  -1  -2  12      287.19      253.31      8.75 o 
   0  -2  12       13.70       13.04      2.31 o 
   1  -2  12      110.20      115.18      6.68 o 
   2  -2  12       22.44       56.38     34.33 o 
   3  -2  12      135.47      145.29      6.26 o 
   4  -2  12       46.37       50.55      2.55 o 
   5  -2  12      321.11      370.33      9.33 o 
  -7  -1  12        9.74        9.01      2.04 o 
  -6  -1  12      120.40      124.83      3.78 o 
  -5  -1  12       57.64       56.16      3.19 o 
  -4  -1  12        7.89        6.36      1.46 o 
  -3  -1  12      128.00      137.19      6.82 o 
  -2  -1  12        4.60        5.85      1.75 o 
  -1  -1  12      224.21      214.79      7.81 o 
   0  -1  12        0.15        1.21      2.10 o 
   1  -1  12       32.80       36.70      5.07 o 
   2  -1  12       48.83       48.16      5.18 o 
   3  -1  12       20.93       19.17      1.96 o 
   4  -1  12       29.46       32.78      2.53 o 
  -7   0  12        2.03        2.44      0.90 o 
  -6   0  12      129.64      136.46      4.94 o 
  -5   0  12      162.95      154.78      5.13 o 
  -4   0  12      131.51      139.21      5.97 o 
  -3   0  12        0.06        1.35      1.33 o 
  -2   0  12      336.60      332.95      8.38 o 
  -1   0  12      183.15      168.27     10.63 o 
   0   0  12      134.16      138.93      9.40 o 
   1   0  12       49.24       53.57      5.77 o 
   2   0  12       44.20       51.26     10.61 o 
   3   0  12        2.98        0.97      1.08 o 
   4   0  12       16.53       11.77      1.31 o 
  -7   1  12       33.39       33.38      1.88 o 
  -6   1  12       26.63       25.55      2.96 o 
  -5   1  12      332.90      326.11      8.86 o 
  -4   1  12      138.18      145.70      6.08 o 
  -3   1  12      382.15      391.15      9.46 o 
  -2   1  12        0.66       -1.32      1.32 o 
  -1   1  12      656.38      657.96     13.03 o 
   0   1  12      261.03      265.02     12.39 o 
   1   1  12      241.31      252.27     13.97 o 
   2   1  12       37.70       44.42      5.94 o 
   3   1  12        3.64        4.36      1.98 o 
   4   1  12      127.59      120.29      3.65 o 
  -7   2  12       10.97       10.19      1.63 o 
  -6   2  12       94.13       83.73      4.98 o 
  -5   2  12       68.11       67.15      3.34 o 
  -4   2  12      709.15      679.22     12.62 o 
  -3   2  12       29.08       36.07      3.07 o 
  -2   2  12      220.41      245.93      7.01 o 
  -1   2  12       11.64       11.48      2.09 o 
   0   2  12     1534.87     1538.10     34.02 o 
   1   2  12       67.72       76.32      7.62 o 
   2   2  12      220.33      251.90     12.70 o 
   3   2  12      104.39      104.40      6.87 o 
   4   2  12      190.22      175.29      5.43 o 
  -7   3  12      222.62      209.76      8.31 o 
  -6   3  12      633.29      626.63     12.95 o 
  -5   3  12      950.23      975.95     13.39 o 
  -4   3  12        3.45        3.60      1.45 o 
  -3   3  12      799.98      817.94     13.13 o 
  -2   3  12      888.35      951.36     16.20 o 
  -1   3  12      303.44      333.36     15.80 o 
   0   3  12     1061.98     1109.20     45.88 o 
   1   3  12      353.56      370.19     16.00 o 
   2   3  12      514.24      566.29     17.79 o 
   3   3  12       12.69       15.66      2.59 o 
  -7   4  12       19.97       22.53      2.83 o 
  -6   4  12      100.93       93.85      3.88 o 
  -5   4  12      846.17      852.78     12.18 o 
  -4   4  12       12.75       14.75      2.00 o 
  -3   4  12      445.80      495.38     11.96 o 
  -2   4  12       52.92       59.59      5.69 o 
  -1   4  12      419.97      429.03     18.57 o 
   0   4  12        0.94        3.18      2.40 o 
   1   4  12        1.15        0.76      1.75 o 
   2   4  12      122.58      137.86      8.10 o 
   3   4  12       22.37       22.08      2.46 o 
  -7   5  12        3.46        2.75      1.30 o 
  -6   5  12      250.90      255.76      6.97 o 
  -5   5  12        0.77        1.24      1.03 o 
  -4   5  12        5.70        9.32      1.96 o 
  -3   5  12        0.16        2.61      2.07 o 
  -2   5  12       65.09       72.25      6.12 o 
  -1   5  12        2.67        2.31      1.54 o 
   0   5  12      341.99      366.12     14.99 o 
   1   5  12       83.37       81.16      6.48 o 
   2   5  12       54.39       63.40      4.82 o 
  -6   6  12        0.34        4.09      1.20 o 
  -5   6  12        2.40        0.56      1.35 o 
  -4   6  12       29.76       32.79      4.26 o 
  -3   6  12       40.39       39.85      4.71 o 
  -2   6  12       25.21       24.65      3.63 o 
  -1   6  12       16.85       21.80      2.30 o 
   0   6  12       10.75       14.46      1.82 o 
   1   6  12        1.78        4.87      1.91 o 
   2   6  12        0.58        0.37      0.87 o 
  -6   7  12      258.24      256.38      5.61 o 
  -5   7  12        8.81        4.67      2.22 o 
  -4   7  12       60.27       73.77      3.67 o 
  -3   7  12       14.88       11.71      2.73 o 
  -2   7  12        0.45        1.15      1.58 o 
  -1   7  12       56.81       49.97      7.45 o 
   0   7  12        6.16        4.34      1.21 o 
   1   7  12      173.55      172.66      6.44 o 
  -5   8  12      176.71      177.81      4.64 o 
  -4   8  12      188.65      185.56      7.84 o 
  -3   8  12       15.48       16.08      2.79 o 
  -2   8  12      216.80      230.43      8.53 o 
  -1   8  12      145.10      156.95      6.35 o 
   0   8  12      157.34      159.93      4.90 o 
  -4   9  12       64.26       57.61      3.71 o 
  -3   9  12        0.98        1.43      1.10 o 
  -2   9  12        7.26        8.15      1.60 o 
  -1   9  12       16.77       18.08      1.77 o 
  -1 -12  13      123.01       99.27      3.89 o 
   0 -12  13       28.37       20.44      1.97 o 
   2 -12  13      219.05      195.24      6.54 o 
  -2 -11  13       55.35       49.50      3.29 o 
  -1 -11  13       76.56       76.18      4.49 o 
   0 -11  13        0.73        0.33      1.05 o 
   1 -11  13      158.85      141.24      5.88 o 
   2 -11  13      116.75      101.88      7.67 o 
   3 -11  13      170.05      154.05      6.18 o 
  -3 -10  13      416.88      366.72      8.93 o 
  -2 -10  13        2.86        4.15      1.43 o 
  -1 -10  13      287.31      301.82     10.13 o 
   0 -10  13        6.50        3.45      1.67 o 
   1 -10  13       58.48       59.02      4.54 o 
   2 -10  13      112.43      101.50      5.81 o 
   3 -10  13       77.96       74.26      8.84 o 
  -4  -9  13      109.23      110.77      4.37 o 
  -3  -9  13        7.04        7.93      1.85 o 
  -2  -9  13       16.20       14.88      2.65 o 
  -1  -9  13        1.48        3.79      1.92 o 
   0  -9  13        8.31        7.73      2.21 o 
   1  -9  13       16.48       13.66      2.69 o 
   2  -9  13       31.58       33.34      2.18 o 
   3  -9  13       43.85       40.24      2.75 o 
   4  -9  13      529.65      475.01     38.66 o 
  -4  -8  13        4.70        5.73      1.50 o 
  -3  -8  13      438.20      458.54     12.66 o 
  -2  -8  13       33.81       29.90      3.77 o 
  -1  -8  13      664.78      633.68     12.03 o 
   0  -8  13       39.80       31.38      2.91 o 
   1  -8  13      457.49      489.64     10.56 o 
   2  -8  13      612.78      646.29     11.34 o 
   3  -8  13        9.06       12.43      1.83 o 
   4  -8  13        3.67        5.51      2.08 o 
  -4  -7  13        0.12        1.31      1.16 o 
  -3  -7  13      155.42      142.47      7.53 o 
  -2  -7  13       92.84       86.23      4.65 o 
  -1  -7  13      189.45      183.91      9.02 o 
   0  -7  13        3.00        3.31      1.86 o 
   1  -7  13      323.92      329.60      9.21 o 
   2  -7  13      344.29      333.61     11.50 o 
   3  -7  13       45.67       51.05      3.53 o 
   4  -7  13      123.69      128.17      6.07 o 
  -5  -6  13      218.66      217.06      8.80 o 
  -4  -6  13       59.04       56.21      4.29 o 
  -3  -6  13       34.48       41.28      4.47 o 
  -2  -6  13       73.50       67.58      4.39 o 
  -1  -6  13        4.75        2.73      1.41 o 
   0  -6  13       10.17       12.95      3.66 o 
   1  -6  13        0.26        2.56      1.17 o 
   2  -6  13        4.76        7.42      1.50 o 
   3  -6  13       58.01       61.50      3.96 o 
   4  -6  13        4.12        2.12      1.52 o 
  -5  -5  13       29.59       26.32      3.84 o 
  -4  -5  13      137.62      135.99      8.81 o 
  -3  -5  13        4.05        1.18      1.81 o 
  -2  -5  13       10.66        6.63      3.97 o 
  -1  -5  13       63.20       60.52      4.38 o 
   0  -5  13      568.23      533.70     12.49 o 
   1  -5  13        6.72        7.09      1.52 o 
   2  -5  13       22.71       24.81      2.32 o 
   3  -5  13       24.85       22.66      3.20 o 
   4  -5  13       67.23       69.09      4.75 o 
  -6  -4  13        2.69        1.60      1.14 o 
  -5  -4  13      406.01      421.83     12.56 o 
  -4  -4  13        4.58        3.77      1.67 o 
  -3  -4  13        6.53        5.34      1.28 o 
  -2  -4  13        9.35        5.96      1.80 o 
  -1  -4  13      787.13      737.52     14.75 o 
   0  -4  13        1.06        1.25      1.36 o 
   1  -4  13       33.32       35.60      3.40 o 
   2  -4  13       54.49       61.75      4.36 o 
   3  -4  13        0.16        0.56      2.03 o 
   4  -4  13      111.56      118.44      4.32 o 
  -6  -3  13      252.88      243.33      9.58 o 
  -5  -3  13      123.99      122.14      4.66 o 
  -4  -3  13       91.06       95.24      5.53 o 
  -3  -3  13       34.27       32.32      3.37 o 
  -2  -3  13      535.46      501.39     11.90 o 
  -1  -3  13        0.73        2.18      1.32 o 
   0  -3  13      522.38      529.62     12.50 o 
   1  -3  13       92.83       94.37      5.30 o 
   2  -3  13      949.85     1038.63     20.35 o 
   3  -3  13      325.43      326.98      8.50 o 
   4  -3  13      374.57      376.31      6.57 o 
  -6  -2  13        9.16       14.59      2.82 o 
  -5  -2  13      112.48      116.96      4.99 o 
  -4  -2  13        7.02       10.76      1.93 o 
  -3  -2  13       43.46       32.37      3.37 o 
  -2  -2  13       11.38        9.98      1.99 o 
  -1  -2  13      142.89      134.34      6.25 o 
   0  -2  13      521.24      525.60     12.25 o 
   1  -2  13      226.42      237.53     11.84 o 
   2  -2  13       12.32       12.84      3.15 o 
   3  -2  13        1.39        0.63      0.84 o 
   4  -2  13       83.43       78.93      2.98 o 
  -6  -1  13      246.39      242.59      7.54 o 
  -5  -1  13       13.28       13.62      2.21 o 
  -4  -1  13      480.24      446.99     10.15 o 
  -3  -1  13      194.90      166.33      6.17 o 
  -2  -1  13      524.40      507.56     12.03 o 
  -1  -1  13        5.79        3.21      1.57 o 
   0  -1  13      869.47      841.24     15.14 o 
   1  -1  13      115.38      123.63      8.43 o 
   2  -1  13      452.94      474.65     12.29 o 
   3  -1  13       30.25       31.18      3.92 o 
   4  -1  13      178.35      175.01      5.48 o 
  -6   0  13      203.42      203.96     17.02 o 
  -5   0  13      459.44      481.52     10.19 o 
  -4   0  13       13.35       13.17      2.16 o 
  -3   0  13       32.45       33.19      2.89 o 
  -2   0  13      514.81      472.22      9.69 o 
  -1   0  13       33.31       33.99      5.29 o 
   0   0  13      448.56      483.03     16.88 o 
   1   0  13       70.81       66.53      4.61 o 
   2   0  13      101.59       98.76      7.85 o 
   3   0  13       60.12       55.26      4.85 o 
  -6   1  13        0.69        1.97      1.18 o 
  -5   1  13      270.94      278.93      7.73 o 
  -4   1  13      386.10      383.74      9.25 o 
  -3   1  13       16.84       17.32      2.24 o 
  -2   1  13      362.81      363.83      8.83 o 
  -1   1  13       40.38       34.02      3.82 o 
   0   1  13       50.81       55.27      4.33 o 
   1   1  13       17.67       15.25      3.73 o 
   2   1  13       84.24       97.50      7.52 o 
   3   1  13        4.31        3.80      1.52 o 
  -7   2  13        7.08        6.46      1.69 o 
  -6   2  13       51.41       46.98      3.47 o 
  -5   2  13      181.24      187.80      9.58 o 
  -4   2  13       33.76       29.75      2.73 o 
  -3   2  13        6.37        3.34      1.50 o 
  -2   2  13      386.54      396.84     12.62 o 
  -1   2  13      117.25      111.58      4.44 o 
   0   2  13      266.62      266.85     13.58 o 
   1   2  13        6.56        3.99      1.96 o 
   2   2  13       53.39       71.00      5.99 o 
   3   2  13       12.31       14.47      2.09 o 
  -7   3  13       32.25       26.16      2.67 o 
  -6   3  13       10.26        8.68      1.70 o 
  -5   3  13       59.45       54.90      4.05 o 
  -4   3  13      269.66      265.66      7.22 o 
  -3   3  13       31.17       26.26      2.40 o 
  -2   3  13        3.98        5.86      2.21 o 
  -1   3  13       19.07       25.65      3.23 o 
   0   3  13       85.45       75.70      7.03 o 
   1   3  13      286.12      298.35     12.73 o 
   2   3  13       37.21       32.70      3.79 o 
   3   3  13       67.54       66.00      3.46 o 
  -7   4  13       41.53       42.97      2.92 o 
  -6   4  13       14.11       14.62      2.65 o 
  -5   4  13      139.92      149.00      6.08 o 
  -4   4  13        7.69        8.07      1.86 o 
  -3   4  13       38.65       42.28      3.37 o 
  -2   4  13       62.78       64.79      5.52 o 
  -1   4  13      526.34      555.18     10.94 o 
   0   4  13      238.69      228.77      6.40 o 
   1   4  13      237.67      253.11     10.61 o 
   2   4  13        8.24        8.24      1.74 o 
  -6   5  13      391.81      388.66     10.71 o 
  -5   5  13      184.48      202.31      9.05 o 
  -4   5  13      272.13      288.98     11.37 o 
  -3   5  13       84.53      100.44      6.76 o 
  -2   5  13      122.14      126.01      7.22 o 
  -1   5  13      561.88      584.14     13.77 o 
   0   5  13      590.58      663.92      9.84 o 
   1   5  13       35.59       42.63      3.94 o 
   2   5  13      117.30      124.99      4.66 o 
  -6   6  13      179.98      172.70      6.24 o 
  -5   6  13       73.97       79.28      5.24 o 
  -4   6  13      102.73      111.09      6.63 o 
  -3   6  13       15.03       17.10      2.92 o 
  -2   6  13       80.96       95.65      5.88 o 
  -1   6  13       55.39       62.21      4.70 o 
   0   6  13      145.10      137.50      5.14 o 
   1   6  13       80.89       86.29      4.20 o 
  -5   7  13       74.36       82.24      4.64 o 
  -4   7  13        1.54        2.02      1.56 o 
  -3   7  13      209.04      224.10      8.40 o 
  -2   7  13      347.84      382.31     10.35 o 
  -1   7  13      332.19      352.99      8.58 o 
  -4   8  13      171.73      171.69      6.10 o 
  -3   8  13       22.43       23.12      2.43 o 
  -2   8  13      147.70      151.49      5.41 o 
  -1 -11  14      142.53       95.29      3.98 o 
   0 -11  14        3.11        2.28      0.98 o 
   1 -11  14       94.09       68.63      3.18 o 
  -2 -10  14      287.37      284.85      7.63 o 
  -1 -10  14      135.98      112.07      5.34 o 
   0 -10  14        9.40        7.84      1.76 o 
   1 -10  14      137.66      118.35      3.94 o 
   2 -10  14        3.31        3.29      1.34 o 
  -3  -9  14        0.04        1.80      0.96 o 
  -2  -9  14       36.54       29.19      3.00 o 
  -1  -9  14        0.37       -0.17      1.11 o 
   0  -9  14        2.84        3.88      1.73 o 
   1  -9  14      229.66      212.65      6.92 o 
   2  -9  14       48.86       38.68      2.78 o 
   3  -9  14        2.02        0.06      1.42 o 
  -4  -8  14      281.72      243.82      7.59 o 
  -3  -8  14        2.33        7.25      1.61 o 
  -2  -8  14      265.67      262.70      9.38 o 
  -1  -8  14      257.89      233.77     14.03 o 
   0  -8  14      123.35      109.25      6.09 o 
   1  -8  14       23.60       21.74      1.85 o 
   2  -8  14        7.37        7.09      1.24 o 
   3  -8  14        3.69        3.60      1.00 o 
  -4  -7  14       46.64       47.26      4.50 o 
  -3  -7  14        8.80        6.67      1.71 o 
  -2  -7  14       52.74       42.96      3.04 o 
  -1  -7  14      440.04      386.88      9.34 o 
   0  -7  14      228.84      224.32      7.14 o 
   1  -7  14      160.10      145.20      4.62 o 
   2  -7  14       17.42       18.61      1.70 o 
   3  -7  14      311.28      294.46      6.64 o 
  -5  -6  14        0.35        2.41      1.12 o 
  -4  -6  14      754.42      768.10     18.96 o 
  -3  -6  14       32.52       31.55      2.63 o 
  -2  -6  14      444.21      436.18     10.03 o 
  -1  -6  14      138.56      112.91      5.39 o 
   0  -6  14      223.57      227.50      7.55 o 
   1  -6  14      255.79      267.33      6.40 o 
   2  -6  14      293.80      301.27      7.98 o 
   3  -6  14        2.45        4.14      1.04 o 
   4  -6  14      284.59      282.24      6.94 o 
  -5  -5  14      208.78      209.61      8.67 o 
  -4  -5  14      202.34      206.24      7.26 o 
  -3  -5  14        9.40       16.36      2.01 o 
  -2  -5  14       46.54       54.95      3.84 o 
  -1  -5  14        1.21        1.05      2.06 o 
   0  -5  14       12.28       12.50      2.19 o 
   1  -5  14       71.99       75.05      4.39 o 
   2  -5  14        2.10        4.64      1.42 o 
   3  -5  14       57.33       58.07      3.15 o 
   4  -5  14       60.06       59.66      3.18 o 
  -5  -4  14       16.42       13.82      2.94 o 
  -4  -4  14        3.98        5.55      1.82 o 
  -3  -4  14       55.78       61.44      3.95 o 
  -2  -4  14      118.96      111.15      5.44 o 
  -1  -4  14        3.74        3.78      1.57 o 
   0  -4  14      194.04      198.41      7.33 o 
   1  -4  14       16.85       16.31      2.29 o 
   2  -4  14      240.07      242.99     10.41 o 
   3  -4  14      108.28      114.84      3.45 o 
  -6  -3  14        6.18        3.95      1.26 o 
  -5  -3  14       24.45       27.35      3.95 o 
  -4  -3  14      136.61      143.33      5.20 o 
  -3  -3  14       71.52       54.78      3.95 o 
  -2  -3  14      104.22       92.48      4.90 o 
  -1  -3  14        0.50       -0.25      1.29 o 
   0  -3  14      115.16      114.59      7.52 o 
   1  -3  14       48.81       42.24      5.05 o 
   2  -3  14       30.50       32.07      3.98 o 
   3  -3  14        0.10        0.19      0.83 o 
  -6  -2  14        2.04        2.26      1.47 o 
  -5  -2  14        0.28        0.50      1.30 o 
  -4  -2  14      276.19      256.71      7.08 o 
  -3  -2  14        6.97       10.46      1.75 o 
  -2  -2  14       73.36       74.42      5.20 o 
  -1  -2  14        3.37        2.02      1.15 o 
   0  -2  14        1.62        3.45      2.59 o 
   1  -2  14       18.04       12.13      3.02 o 
   2  -2  14        5.34        6.04      1.55 o 
   3  -2  14       82.58       89.63      9.15 o 
  -6  -1  14       45.22       47.51      4.28 o 
  -5  -1  14      323.86      348.75      9.24 o 
  -4  -1  14      158.71      158.69      5.66 o 
  -3  -1  14       84.68       92.79      4.36 o 
  -2  -1  14       12.07        6.73      1.48 o 
  -1  -1  14      605.14      617.43     19.89 o 
   0  -1  14       67.18       68.70      6.48 o 
   1  -1  14      574.26      617.52     12.72 o 
   2  -1  14       24.47       27.57      2.51 o 
   3  -1  14      142.73      150.23      6.52 o 
  -6   0  14       14.44       14.93      1.82 o 
  -5   0  14        5.13        5.61      1.70 o 
  -4   0  14       68.64       63.95      3.64 o 
  -3   0  14        0.63        0.93      1.17 o 
  -2   0  14       44.95       39.82      2.77 o 
  -1   0  14      141.90      144.06      9.37 o 
   0   0  14       95.18       88.39      9.07 o 
   1   0  14        4.95        9.87      2.21 o 
   2   0  14       13.62       16.99      2.96 o 
   3   0  14        1.05        1.80      0.92 o 
  -6   1  14        6.57        5.35      1.25 o 
  -5   1  14      147.48      154.20      6.13 o 
  -4   1  14      156.94      154.25      5.45 o 
  -3   1  14       94.58       99.68      4.36 o 
  -2   1  14       64.27       63.36      3.32 o 
  -1   1  14      651.04      624.85     13.17 o 
   0   1  14       15.23       13.87      2.35 o 
   1   1  14      159.71      184.82      9.96 o 
   2   1  14      182.88      185.02      8.39 o 
  -6   2  14      219.46      196.43      8.29 o 
  -5   2  14       62.34       66.80      3.99 o 
  -4   2  14       61.35       68.65      3.54 o 
  -3   2  14      348.18      333.38      7.41 o 
  -2   2  14      122.42      110.72      5.03 o 
  -1   2  14      308.49      313.98     10.06 o 
   0   2  14      724.34      745.12     19.90 o 
   1   2  14      209.77      242.55     10.54 o 
   2   2  14       27.06       28.99      3.09 o 
  -6   3  14      121.01      131.59      6.21 o 
  -5   3  14       15.46       16.10      2.02 o 
  -4   3  14       22.63       22.74      3.68 o 
  -3   3  14      179.07      161.54      4.78 o 
  -2   3  14       12.23       12.24      2.50 o 
  -1   3  14      126.13      122.79      4.67 o 
   0   3  14       43.75       43.16      4.58 o 
   1   3  14      449.73      504.24     13.45 o 
   2   3  14       21.86       23.82      2.32 o 
  -6   4  14       29.73       34.27      3.04 o 
  -5   4  14       33.39       29.37      3.42 o 
  -4   4  14        5.93        7.86      2.11 o 
  -3   4  14        4.59        3.85      1.85 o 
  -2   4  14        2.45        2.15      1.34 o 
  -1   4  14      283.70      299.95     10.47 o 
   0   4  14      169.00      145.56      7.12 o 
   1   4  14      174.72      205.64      7.30 o 
  -6   5  14       34.63       33.64      2.55 o 
  -5   5  14      250.74      255.70      8.47 o 
  -4   5  14        0.13        0.66      1.29 o 
  -3   5  14        1.43        2.35      1.50 o 
  -2   5  14       20.07       17.63      2.53 o 
  -1   5  14        0.15        1.07      2.63 o 
   0   5  14        9.26       10.01      1.71 o 
  -5   6  14      160.46      170.33      5.99 o 
  -4   6  14        9.59       10.18      1.93 o 
  -3   6  14       15.04       16.45      2.31 o 
  -2   6  14       24.49       22.38      2.39 o 
  -4   7  14      108.83      113.90      4.47 o 
  -3   7  14       27.89       25.39      2.26 o 
   0 -10  15        4.06        4.34      1.06 o 
  -2  -9  15      418.06      327.03      7.32 o 
  -1  -9  15        0.45        1.09      0.90 o 
   0  -9  15      386.51      344.25      8.69 o 
   1  -9  15       91.54       71.06      3.74 o 
  -3  -8  15      241.43      201.55      7.41 o 
  -2  -8  15       24.72       19.97      2.34 o 
  -1  -8  15       82.87       66.86      6.08 o 
   0  -8  15        0.84       -1.25      1.48 o 
   1  -8  15       68.04       53.11      2.69 o 
   2  -8  15        1.98        2.49      1.18 o 
  -4  -7  15      121.97      105.79      4.90 o 
  -3  -7  15        6.41        6.61      1.24 o 
  -2  -7  15       29.49       27.27      2.36 o 
  -1  -7  15        5.88        5.45      1.26 o 
   0  -7  15      102.15       99.10      4.18 o 
   1  -7  15       15.06       13.51      1.64 o 
   2  -7  15       12.19        8.57      1.88 o 
  -4  -6  15       37.62       36.96      3.63 o 
  -3  -6  15      108.88       87.02      3.41 o 
  -2  -6  15      134.72      132.12      4.86 o 
  -1  -6  15       74.88       56.95      3.42 o 
   0  -6  15      101.92       94.98      4.38 o 
   1  -6  15       22.15       22.47      2.13 o 
   2  -6  15       81.07       82.24      5.08 o 
   3  -6  15       65.91       52.00      3.15 o 
  -5  -5  15        5.98        4.75      1.25 o 
  -4  -5  15        6.09        7.03      2.19 o 
  -3  -5  15       29.77       27.90      2.81 o 
  -2  -5  15      179.33      174.95      5.80 o 
  -1  -5  15       49.39       50.05      3.37 o 
   0  -5  15        1.46        0.26      1.04 o 
   1  -5  15       33.13       29.00      3.81 o 
   2  -5  15        0.24        1.01      1.36 o 
   3  -5  15        5.40        4.86      1.20 o 
  -5  -4  15       16.80       18.53      2.58 o 
  -4  -4  15       54.24       53.98      3.59 o 
  -3  -4  15      203.66      193.58      7.24 o 
  -2  -4  15       10.69       10.28      2.87 o 
  -1  -4  15      246.50      257.35      6.09 o 
   0  -4  15       10.65        7.88      1.64 o 
   1  -4  15      404.06      414.55     13.30 o 
   2  -4  15      145.18      149.38      5.02 o 
  -5  -3  15       67.44       64.66      4.88 o 
  -4  -3  15      104.48      108.70      5.31 o 
  -3  -3  15       25.55       26.18      3.17 o 
  -2  -3  15        2.13        6.37      1.70 o 
  -1  -3  15      101.79       87.29      4.36 o 
   0  -3  15        4.72        4.28      2.40 o 
   1  -3  15        1.75        4.62      2.08 o 
   2  -3  15      134.63      132.58      4.61 o 
  -5  -2  15      202.39      186.10      8.54 o 
  -4  -2  15       98.45       84.92      3.60 o 
  -3  -2  15      376.70      378.54     13.00 o 
  -2  -2  15       26.45       26.90      3.01 o 
  -1  -2  15      175.90      180.00     10.15 o 
   0  -2  15        4.34        2.45      2.01 o 
   1  -2  15      230.03      260.79      7.76 o 
   2  -2  15        0.83        2.57      0.94 o 
  -6  -1  15        8.56        5.31      1.27 o 
  -5  -1  15       44.46       46.16      2.93 o 
  -4  -1  15       33.62       34.42      2.41 o 
  -3  -1  15       60.36       55.87      3.03 o 
  -2  -1  15        2.58        3.08      1.46 o 
  -1  -1  15       47.68       46.93      5.24 o 
   0  -1  15       53.75       40.99      3.30 o 
   1  -1  15      168.12      185.61      5.89 o 
   2  -1  15       13.76       14.08      2.24 o 
  -6   0  15      188.36      176.88      6.40 o 
  -5   0  15       30.65       25.53      2.20 o 
  -4   0  15        4.37        3.46      1.17 o 
  -3   0  15       37.92       37.14      2.44 o 
  -2   0  15       33.84       38.83      3.19 o 
  -1   0  15       77.78       73.85      4.30 o 
   0   0  15       15.20       14.25      1.98 o 
   1   0  15      106.56      116.54      6.97 o 
   2   0  15       16.90       18.41      2.34 o 
  -6   1  15       98.22      109.93      4.71 o 
  -5   1  15        8.29        7.69      1.38 o 
  -4   1  15        0.14        2.85      1.01 o 
  -3   1  15       80.16       80.90      3.31 o 
  -2   1  15      161.52      139.94      4.96 o 
  -1   1  15      307.36      304.46      9.44 o 
   0   1  15        6.57        7.71      2.27 o 
   1   1  15       39.90       45.09      4.04 o 
   2   1  15        2.54        1.48      0.75 o 
  -6   2  15        7.29        5.46      1.23 o 
  -5   2  15      132.01      141.97      4.64 o 
  -4   2  15        5.60        5.72      1.35 o 
  -3   2  15        5.79        2.93      1.15 o 
  -2   2  15        0.07        1.66      2.12 o 
  -1   2  15      157.71      152.21      7.40 o 
   0   2  15      141.77      142.24      7.04 o 
   1   2  15        4.34        2.50      1.22 o 
  -5   3  15       37.65       45.99      3.49 o 
  -4   3  15      147.01      140.50      6.38 o 
  -3   3  15       60.94       59.97      4.27 o 
  -2   3  15      281.41      284.24      8.11 o 
  -1   3  15       77.16       76.75      4.54 o 
   0   3  15      403.82      424.90     10.28 o 
  -5   4  15       81.81       94.46      4.42 o 
  -4   4  15       61.62       65.87      4.10 o 
  -3   4  15      110.65      114.19      5.30 o 
  -2   4  15      450.34      433.83      9.03 o 
  -4   5  15        4.19        2.68      0.96 o 
  -3   5  15       14.54       11.54      1.61 o 
  -2  -7  16       53.58       37.62      3.15 o 
  -1  -7  16      430.35      325.09      5.71 o 
   0  -7  16       42.56       36.45      3.07 o 
   1  -7  16      293.36      224.32      6.59 o 
  -3  -6  16       58.44       38.68      3.35 o 
  -2  -6  16        1.43        1.36      0.54 o 
  -1  -6  16       27.30       18.36      1.80 o 
   0  -6  16       14.68        7.85      1.82 o 
   1  -6  16        0.22        0.62      1.10 o 
  -4  -5  16       62.25       51.51      3.53 o 
  -3  -5  16       61.97       54.72      3.01 o 
  -2  -5  16        2.65        2.31      1.23 o 
  -1  -5  16       17.95       20.14      2.53 o 
   0  -5  16        0.26       -1.05      1.56 o 
   1  -5  16      114.28      114.39      5.63 o 
  -4  -4  16        1.08        2.39      1.29 o 
  -3  -4  16        2.49        1.21      1.18 o 
  -2  -4  16       20.38       19.40      2.08 o 
  -1  -4  16      139.08      144.01      7.76 o 
   0  -4  16       39.64       35.00      3.84 o 
   1  -4  16        7.87        7.79      1.31 o 
  -4  -3  16       35.61       27.42      3.15 o 
  -3  -3  16        2.97        3.25      1.19 o 
  -2  -3  16       42.15       32.82      4.01 o 
  -1  -3  16       71.31       64.35      5.35 o 
   0  -3  16       11.76       11.07      1.70 o 
   1  -3  16       17.84       14.52      2.59 o 
  -5  -2  16      243.96      188.73      6.24 o 
  -4  -2  16       92.23      102.89      4.21 o 
  -3  -2  16      102.26      101.88      4.47 o 
  -2  -2  16      378.53      356.52      7.89 o 
  -1  -2  16       60.19       57.16      3.41 o 
   0  -2  16       55.40       62.36      3.77 o 
   1  -2  16       40.42       38.46      3.37 o 
  -5  -1  16        8.09        9.61      1.61 o 
  -4  -1  16       33.52       35.23      3.94 o 
  -3  -1  16        0.02        0.41      0.98 o 
  -2  -1  16        1.44        2.20      1.62 o 
  -1  -1  16      101.41      102.30      4.28 o 
   0  -1  16      150.20      142.23      4.59 o 
   1  -1  16        2.38        1.64      1.03 o 
  -5   0  16       61.99       57.26      3.45 o 
  -4   0  16      174.40      164.32      8.38 o 
  -3   0  16       24.32       19.45      1.89 o 
  -2   0  16      205.02      223.90      8.93 o 
  -1   0  16       31.03       36.70      2.41 o 
   0   0  16      183.46      197.02      7.45 o 
   1   0  16        0.72        1.64      0.94 o 
  -4   1  16      220.23      209.39      4.50 o 
  -3   1  16       26.19       18.67      2.14 o 
  -2   1  16      314.74      277.26      8.41 o 
  -1   1  16       15.29       21.07      2.34 o 
   0   1  16      100.49      109.10      4.85 o 
  -4   2  16       70.69       63.59      3.28 o 
  -3   2  16        2.49        1.30      0.80 o 
  -2  -4  17       29.84       20.08      2.33 o 
  -1  -4  17       20.45       19.81      2.33 o 
  -3  -3  17       96.01       93.14      4.56 o 
  -2  -3  17      332.35      306.65      8.78 o 
  -1  -3  17        9.21        4.32      1.31 o 
  -3  -2  17        1.81        0.38      1.04 o 
  -2  -2  17      229.38      209.59      7.12 o 
  -1  -2  17       76.33       67.08      3.73 o 
                                                 
